# Supplementary material for: Identification of a major QTL underlying sugar content in peanut kernels based on the RIL mapping population
Source: Front Plant Sci. 2024 Jul 4;15:1423586. doi: 10.3389/fpls.2024.1423586 (PMC11254704; doi:10.3389/fpls.2024.1423586)
Supplement: Supplementary file 2 [file Table_1.xlsx]

## Sheet: Sheet2
Table S1 Quality control of reads in all sequencing samples
Sample_ID	Raw_Reads	Raw_Bases	Valid_Reads	Valid_Bases	Valid%	Q20%	Q30%	GC%
06B16	368868922	55.33G	365742226	51.76G	93.55	96.48	90.95	40.87
Lu11	304573578	45.69G	302364642	43.1G	94.33	96.79	91.55	41.04
1	52464688	7.87G	51411726	7.61G	96.76	95.2	88.62	40.79
2	49988310	7.5G	48930610	7.25G	96.64	95.05	88.35	40.78
3	42563712	6.38G	41667374	6.18G	96.81	95.09	88.43	40.55
4	47474688	7.12G	46724144	6.9G	96.94	95.66	89.39	40.66
5	47936296	7.19G	46881710	6.91G	96.04	94.95	88.27	41
6	41588410	6.24G	41059846	6.11G	97.92	95.77	89.47	41.11
7	44920558	6.74G	44263358	6.56G	97.31	95.67	89.4	40.8
8	52738750	7.91G	51867384	7.7G	97.37	95.56	89.19	40.72
9	43949750	6.59G	43272038	6.41G	97.24	95.63	89.31	40.66
10	61992464	9.3G	61250304	8.94G	96.11	96.01	90.03	40.28
11	43833298	6.57G	42857232	6.39G	97.16	94.74	87.73	40.41
12	50561828	7.58G	49905424	7.27G	95.83	95.79	89.58	40.56
13	50698898	7.6G	50073274	7.38G	97.08	95.84	89.61	40.93
14	59344350	8.9G	58116284	8.64G	97.04	95.17	88.47	40.43
15	58340286	8.75G	57435034	8.49G	97.02	95.67	89.36	40.61
16	51715072	7.76G	50815654	7.51G	96.81	95.52	89.07	40.62
17	61618936	9.24G	61069828	8.67G	93.78	96.3	90.52	40.36
18	60542566	9.08G	59660280	8.87G	97.71	95.78	89.54	40.3
19	54827414	8.22G	54058336	8G	97.32	95.83	89.73	40.65
20	47493784	7.12G	46782434	6.91G	97.05	95.68	89.42	40.5
21	52121928	7.82G	51364432	7.58G	97	95.72	89.5	40.45
22	45425040	6.81G	44516178	6.61G	97.05	95.19	88.54	40.61
23	48427600	7.26G	47870476	7.02G	96.58	95.96	89.94	41.14
24	62806476	9.42G	61155222	9.12G	96.79	94.27	86.91	39.95
25	64117460	9.62G	63673250	8.59G	89.36	96.69	91.42	40.71
26	59385558	8.91G	58858516	8.5G	95.45	96.39	90.73	40.42
27	97275448	14.59G	96419182	13.63G	93.43	96.43	90.85	40.31
28	91144862	13.67G	90554728	12.26G	89.7	96.7	91.45	40.7
29	63237190	9.49G	62826860	8.55G	90.14	96.5	91.27	40.57
30	45265652	6.79G	44941762	6.23G	91.8	96.4	91.09	40.21
31	71561806	10.73G	70985660	9.57G	89.16	96.43	90.91	40.77
32	55196888	8.28G	54723252	7.63G	92.1	96.25	90.56	40.49
33	70135762	10.52G	69626222	9.59G	91.15	96.64	91.27	40.38
34	65125358	9.77G	64692350	9.05G	92.63	96.84	91.62	40.42
35	57277602	8.59G	56836730	7.89G	91.82	96.54	91.1	40.28
36	58062758	8.71G	57640844	8.07G	92.63	96.61	91.25	40.35
37	56807848	8.52G	56372712	7.84G	91.96	96.43	91.05	40.92
38	65863580	9.88G	65393148	9.14G	92.48	96.66	91.27	40.55
39	63364344	9.5G	62813700	8.9G	93.68	96.44	90.79	40.53
40	60018806	9G	59554674	8.06G	89.53	96.2	90.66	40.69
41	71826652	10.77G	71360834	9.54G	88.57	96.74	91.48	41.03
42	69228284	10.38G	68685490	9.67G	93.16	96.58	91.09	40.54
43	62061140	9.31G	61611078	8.42G	90.49	96.47	90.96	40.75
44	56150712	8.42G	55602956	7.79G	92.5	95.92	89.99	40.61
45	65223428	9.78G	64858624	8.93G	91.24	97.09	92.06	40.54
46	61252520	9.19G	60703208	8.41G	91.57	96.28	90.54	40.47
47	53453402	8.02G	53008704	7.37G	91.92	96.38	90.79	40.73
48	54314668	8.15G	53833758	7.38G	90.54	96.1	90.47	40.52
49	63300108	9.5G	62783758	8.51G	89.63	96.42	90.87	40.69
50	51579970	7.74G	51145106	7.14G	92.31	96.36	90.76	40.51
51	58477982	8.77G	57973970	8.17G	93.14	96.43	90.81	40.41
52	68764292	10.31G	68252372	9.52G	92.32	96.71	91.35	40.41
53	53598358	8.04G	52932154	7.68G	95.52	95.93	89.86	40.55
54	55326054	8.3G	54812460	7.67G	92.4	96.14	90.37	40.35
55	59719042	8.96G	59241522	8.15G	90.94	96.6	91.17	40.5
56	63224948	9.48G	62619998	8.8G	92.78	96.84	91.85	40.27
57	62696402	9.4G	62164568	8.7G	92.52	96.46	90.9	40.32
58	55711748	8.36G	55290586	7.68G	91.87	96.46	91	40.27
59	67293906	10.09G	66739150	9.33G	92.41	96.51	90.97	40.44
60	49167016	7.38G	48702014	7.02G	95.16	96.38	90.66	40.62
61	54692404	8.2G	53891504	7.92G	96.53	95.67	89.4	40.7
62	51898688	7.78G	51436580	7.15G	91.83	96.09	90.38	40.4
63	78647922	11.8G	78063136	10.76G	91.2	96.58	91.08	40.22
64	70977240	10.65G	70415684	9.86G	92.6	96.54	91	40.05
65	60165616	9.02G	59659818	8.31G	92.11	96.39	90.72	40.3
66	59444748	8.92G	58658154	8.55G	95.86	95.83	89.66	40.49
67	118478612	17.77G	117590224	16.09G	90.52	96.63	91.24	40.48
68	65994534	9.9G	65445862	9.06G	91.5	96.48	90.94	40.28
69	55550646	8.33G	55057834	7.75G	93.03	96.35	90.63	40.29
70	64468556	9.67G	63970134	8.75G	90.5	96.51	90.99	40.26
71	59102240	8.87G	58689188	7.7G	86.91	96.22	90.78	40.68
72	58974078	8.85G	58529132	8G	90.44	96.44	90.86	40.46
73	59187880	8.88G	58679932	8.27G	93.2	96.39	90.73	40.13
74	61323756	9.2G	60831962	8.55G	92.93	96.37	90.84	40.41
75	63297210	9.49G	62721148	8.87G	93.38	96.28	90.49	40.14
76	62698720	9.4G	62182000	8.6G	91.44	96.17	90.61	40.53
77	63172574	9.48G	62670966	8.55G	90.28	96.12	90.58	40.48
78	63382210	9.51G	62857424	8.66G	91.07	96.39	90.77	40.64
79	72963100	10.94G	72424838	10.17G	92.96	96.99	92.1	40.31
80	55614080	8.34G	55106252	7.67G	91.93	96	90.2	40.28
81	59235140	8.89G	58690604	8.17G	91.96	96.04	90.17	40.29
82	63595932	9.54G	63112736	8.54G	89.54	96.61	91.24	40.3
83	64146002	9.62G	63275146	8.83G	91.81	95.63	89.39	40.22
84	68076702	10.21G	67492744	9.42G	92.29	96.43	90.8	40.24
85	67346242	10.1G	66838660	9.08G	89.87	96.52	91.01	40.6
86	63411294	9.51G	62932162	8.21G	86.35	96.3	90.85	40.66
87	60145474	9.02G	59725316	8.59G	95.18	97.47	93.06	40.42
88	73031448	10.95G	72492798	10.27G	93.72	97.29	92.64	40.04
89	70579542	10.59G	70089728	9.69G	91.52	97.25	92.64	40.34
90	64948044	9.74G	64465222	9.18G	94.26	97.2	92.51	40.78
91	56350042	8.45G	55902490	7.88G	93.27	97.1	92.39	40.18
92	64345032	9.65G	63974102	8.81G	91.26	97.48	93.12	40.85
93	62704482	9.41G	62252978	8.72G	92.69	97.03	92.31	40.46
94	63905604	9.59G	63517168	8.61G	89.81	97.11	92.65	40.61
95	47001706	7.05G	46590686	6.64G	94.18	96.42	90.8	40.39
96	72744944	10.91G	72155092	10.14G	92.9	96.6	91.13	40.24
97	40582100	6.09G	39902150	5.91G	97.15	95.54	89.1	40.6
98	53514842	8.03G	53019034	7.51G	93.54	96.36	90.65	39.99
99	45218504	6.78G	44826234	6.21G	91.62	96.02	90.29	40.23
100	41573732	6.24G	41207070	5.84G	93.7	96.41	90.76	40.01
101	48424536	7.26G	48089060	6.75G	92.9	96.84	91.59	41.1
102	61537052	9.23G	61033484	8.4G	91.06	96.65	91.32	40.17
103	54371214	8.16G	53806736	7.84G	96.16	96.26	90.44	40.19
104	49512564	7.43G	49092716	6.99G	94.16	96.5	90.9	40.11
105	53021574	7.95G	52610090	7.4G	93.09	96.56	91.04	40.06
106	64209342	9.63G	63784772	8.95G	92.91	96.95	91.77	40.22
107	59469736	8.92G	58926126	8.47G	94.91	96.41	90.76	40.08
108	46431610	6.96G	46032222	6.55G	94	96.47	90.86	40.3
109	52959950	7.94G	52438680	7.54G	94.89	96.28	90.49	40.15
110	50328110	7.55G	49858400	7.11G	94.23	96.29	90.5	40.24
111	44826774	6.72G	44417674	6.31G	93.9	96.16	90.3	40.33
112	45268096	6.79G	44834746	6.29G	92.68	96.17	90.3	40.08
113	51374508	7.71G	50942126	7.07G	91.69	96.43	90.82	40.25
114	51230986	7.68G	50872084	6.94G	90.29	96.64	91.25	40.4
115	45309566	6.8G	44820528	6.46G	95.01	96.07	90.09	40.19
116	47728290	7.16G	47366936	6.63G	92.57	96.51	90.94	40.24
117	49324626	7.4G	48944936	6.85G	92.53	96.36	90.82	40.19
118	44617396	6.69G	44245790	6.21G	92.72	96.23	90.66	40.06
119	59226834	8.88G	58396208	8.34G	93.9	95.6	89.26	40.32
120	46173674	6.93G	45631396	6.56G	94.64	95.77	89.56	40.3
121	46372636	6.96G	45931010	6.55G	94.2	96.23	90.37	40.08
122	59150286	8.87G	58740382	8.25G	92.96	96.77	91.41	40.36
123	44717116	6.71G	44248988	6.35G	94.73	96.08	90.11	40.01
124	49020284	7.35G	48618570	6.89G	93.7	96.42	90.79	40.03
125	48461868	7.27G	47983906	6.79G	93.46	96.08	90.25	40.25
126	53952440	8.09G	53486972	7.6G	93.95	96.39	90.66	40.35
127	58161404	8.72G	57658670	8.23G	94.35	96.5	90.89	40.05
128	51015636	7.65G	50548356	7.13G	93.19	96.15	90.4	40.07
129	53512174	8.03G	53163162	7.29G	90.84	96.84	91.64	40.59
130	61502442	9.23G	61130750	8.25G	89.43	96.96	91.93	41
131	57852216	8.68G	57349878	8.17G	94.17	96.33	90.6	40.05
132	58569672	8.79G	57952524	8.3G	94.49	95.91	89.89	40.3
133	52777786	7.92G	52439940	7.49G	94.58	96.98	91.78	40.47
134	51703844	7.76G	51185938	7.31G	94.29	96.19	90.32	40.17
135	52962094	7.94G	52555838	7.36G	92.66	96.58	91.15	40.45
136	49423364	7.41G	48904502	7.01G	94.54	96.11	90.29	40.41
137	53513268	8.03G	52975708	7.54G	93.97	96.23	90.44	40.43
138	46502310	6.98G	45980726	6.64G	95.19	96.1	90.19	40.37
139	54801456	8.22G	54415684	7.48G	91.01	96.76	91.51	40.41
140	69009744	10.35G	68457488	9.74G	94.12	96.71	91.32	40.09
141	47354976	7.1G	46957024	6.63G	93.38	96.55	91.05	40.28
142	46974852	7.05G	46527566	6.57G	93.28	96.21	90.48	40.25
143	59037540	8.86G	58591426	8.15G	92.02	96.76	91.49	40.49
144	61680292	9.25G	61238254	8.4G	90.76	96.62	91.2	40.4
145	60024960	9G	59616624	8.04G	89.32	96.77	91.61	40.72
146	54160380	8.12G	53801460	7.36G	90.57	96.69	91.52	40.79
147	61190224	9.18G	60766130	8.26G	89.95	96.81	91.62	40.51
148	45207228	6.78G	44927124	6.07G	89.54	96.96	91.9	40.68
149	68570816	10.29G	68093178	9.17G	89.11	96.43	91.23	40.64
150	42955338	6.44G	42657312	5.61G	87.08	96.24	90.98	40.84
151	59999922	9G	59619090	8.11G	90.11	96.86	91.67	40.63
152	48127282	7.22G	47751198	6.75G	93.57	96.63	91.17	40.05
153	56478976	8.47G	56068328	7.74G	91.36	96.66	91.28	40.34
154	55435726	8.32G	55028458	7.61G	91.47	96.72	91.4	40.25
155	66242360	9.94G	65775820	9.08G	91.4	96.81	91.57	40.33
156	56423572	8.46G	56055886	7.5G	88.57	96.85	91.76	41.05
157	57322600	8.6G	56947866	7.59G	88.23	96.81	91.65	40.81
158	53595010	8.04G	53238336	7.09G	88.16	96.77	91.57	40.67
159	51255166	7.69G	50914566	6.89G	89.64	96.54	91.27	40.7
160	53276246	7.99G	52909218	7.16G	89.6	96.64	91.28	40.57
161	44419696	6.66G	43740748	6.46G	96.97	95.63	89.29	40.59
162	51364094	7.7G	50974364	7.22G	93.71	96.52	91.1	40.11
163	48799264	7.32G	48427052	6.73G	91.94	96.6	91.14	40.08
164	52880650	7.93G	52473416	7.32G	92.3	96.38	90.96	40.28
165	43530934	6.53G	43204408	5.97G	91.44	96.34	90.94	40.19
166	51934206	7.79G	51548754	7.05G	90.55	96.63	91.24	40.13
167	200378916	30.06G	199139118	28.32G	94.22	97.34	92.55	40.36
168	52686728	7.9G	52213102	7.36G	93.15	96.13	90.39	40.26
169	48967434	7.35G	48434352	6.94G	94.54	95.93	89.89	40.2
170	56303530	8.45G	55778084	8.01G	94.88	96.41	90.73	40.13
171	57577022	8.64G	56654152	8.07G	93.4	95.45	89.08	40.01
172	59335186	8.9G	58753922	8.48G	95.27	96.3	90.53	40.38
173	54640558	8.2G	54179424	7.68G	93.66	96.47	90.84	40.22
174	44294174	6.64G	43803124	6.33G	95.27	96.09	90.17	40.41
175	59785166	8.97G	59300214	8.01G	89.28	96.91	92.19	40.18
176	72927758	10.94G	72255226	10.04G	91.82	96.94	92.07	40.68
177	73285258	10.99G	72660394	9.87G	89.74	96.92	92.06	40.42
178	64340920	9.65G	63683242	8.92G	92.46	96.68	91.61	40.38
179	54982384	8.25G	54403298	7.57G	91.79	96.61	91.53	39.93
180	64876536	9.73G	64382056	8.85G	90.9	97.12	92.44	40.84
181	67989736	10.2G	67434460	8.89G	87.18	96.43	91.53	40.98
182	69701634	10.46G	69216516	9.05G	86.6	96.68	91.95	40.84
183	59215104	8.88G	58666964	8.18G	92.09	96.79	91.9	40.16
184	63712782	9.56G	63101666	8.97G	93.81	97	92.13	40.31
185	58061510	8.71G	57490806	8.22G	94.39	96.92	92	40.46
186	74528488	11.18G	73805712	10.51G	94.03	97	92.13	40.6
187	63211598	9.48G	62701748	8.58G	90.51	96.74	91.9	40.56
188	57384838	8.61G	56834190	8.05G	93.51	96.88	91.96	40.26
189	71664724	10.75G	71023910	9.9G	92.12	97.11	92.37	40.66
190	81470378	12.22G	80718524	11.16G	91.36	97.01	92.22	40.18
191	72260856	10.84G	71934254	9.57G	88.29	97.88	94	40.77
192	51886428	7.78G	51628010	7.19G	92.43	97.79	93.73	40.28
193	59079318	8.86G	58728976	8.4G	94.84	97.62	93.24	40.27
194	54625022	8.19G	54378246	7.62G	92.94	97.98	94.11	40.27
195	66552384	9.98G	66249704	9.03G	90.46	97.88	93.97	40.76
196	58492372	8.77G	58209220	8.07G	91.94	97.82	93.77	40.54
197	68876308	10.33G	68528748	9.49G	91.9	97.81	93.73	40.36
198	57460976	8.62G	57177076	7.8G	90.46	97.74	93.62	40.31
199	61631326	9.24G	61183562	8.51G	92.09	96.54	91.1	40.21
200	66088316	9.91G	65579292	9G	90.83	96.59	91.15	40.29
201	73158760	10.97G	72605308	10.07G	91.77	96.66	91.28	40.22
202	68311168	10.25G	67877222	9.28G	90.56	96.9	91.76	40.48
203	76315796	11.45G	75735680	10.52G	91.9	96.71	91.38	40.25
204	66496720	9.97G	66066724	9G	90.26	96.8	91.57	40.43
205	69939704	10.49G	69493304	9.4G	89.56	96.58	91.44	40.51
206	52692542	7.9G	52279830	7.41G	93.79	96.47	91.04	39.87
207	75680270	11.35G	74826548	10.57G	93.13	95.99	89.97	39.92
208	59474578	8.92G	58939830	8.31G	93.12	96.26	90.5	40.32
209	57308466	8.6G	56876240	7.93G	92.24	96.66	91.25	40.34
210	78300362	11.75G	77845214	10.73G	91.34	97.11	92.14	40.83
211	60152870	9.02G	59590388	8.55G	94.76	96.33	90.59	39.97
212	67918884	10.19G	67426382	9.55G	93.77	96.7	91.33	40.18
213	64452280	9.67G	63921492	9G	93.09	96.4	90.88	40.14
214	64696522	9.7G	64215978	9.03G	93.03	96.66	91.22	40.15
215	51132596	7.67G	50897022	7.18G	93.68	97.93	94.06	40.91
216	46303840	6.95G	46058692	6.5G	93.58	97.58	93.39	40.76
217	51861308	7.78G	51593674	7.33G	94.25	97.83	93.76	40.78
218	58765696	8.81G	58519946	7.96G	90.35	97.88	94.04	40.84
219	53424084	8.01G	53158066	7.4G	92.31	97.63	93.45	40.3
220	59264302	8.89G	58754338	8.09G	91.01	96.69	91.74	40.46
221	47832200	7.17G	47658914	6.38G	88.96	97.97	94.26	40.97
222	58516292	8.78G	58237258	7.75G	88.28	97.68	93.55	40.54
223	61967498	9.3G	61688818	8.19G	88.12	97.58	93.58	41.04
224	51515538	7.73G	51231276	7.07G	91.44	97.46	93.33	40.84
225	61983396	9.3G	61701696	8.29G	89.14	97.82	93.91	41.5
226	52669076	7.9G	52425394	7.01G	88.71	97.57	93.61	40.99
227	62740124	9.41G	62424892	8.55G	90.87	97.72	93.71	40.28
228	61932106	9.29G	61654378	8.35G	89.93	97.91	94.07	40.44
229	58217442	8.73G	57918666	7.98G	91.33	97.81	93.81	40.33
230	57138456	8.57G	56840534	7.64G	89.09	97.37	93.22	40.22
231	60762870	9.11G	60470480	8.19G	89.86	97.83	93.9	40.61
232	62631358	9.39G	62335256	8.52G	90.74	97.67	93.53	40.49
233	61458850	9.22G	61151016	8.43G	91.4	97.74	93.76	40.4
234	54032584	8.1G	53768974	7.49G	92.41	97.68	93.68	40.31
235	60812242	9.12G	60442430	8.61G	94.41	97.72	93.53	40.24
236	51245562	7.69G	50968128	7.29G	94.88	97.85	93.82	40.43
237	55877684	8.38G	55593160	7.74G	92.31	97.6	93.57	40.43
238	49358072	7.4G	49120184	6.61G	89.29	97.37	93.29	40.49
239	58559134	8.78G	58286708	8G	91.12	97.8	93.72	40.12
240	49495878	7.42G	49261360	6.79G	91.48	97.83	93.84	40.14
241	53949048	8.09G	53676954	7.44G	91.88	97.72	93.56	40.16
242	54571366	8.19G	54273898	7.62G	93.09	97.76	93.61	40.24
243	64615948	9.69G	64248946	9.14G	94.25	97.76	93.59	40.06
244	61232166	9.18G	60937606	8.25G	89.83	97.72	93.71	40.53
245	54351274	8.15G	54060664	7.57G	92.91	97.73	93.54	40.27
246	55528374	8.33G	55221472	7.77G	93.34	97.71	93.49	40.12
247	62688992	9.4G	62092116	8.68G	92.31	96.72	91.81	40.12
248	58259920	8.74G	57739626	8.05G	92.14	96.84	91.89	40.07
249	60196774	9.03G	59639124	8.41G	93.12	96.99	92.12	40.22
250	65375384	9.81G	64891044	8.88G	90.56	96.89	92.27	40.75
251	64270610	9.64G	63778780	8.84G	91.71	97.01	92.23	40.27
252	61153862	9.17G	60538400	8.64G	94.19	96.78	91.83	40.22
253	60842494	9.13G	60301232	8.41G	92.12	96.76	91.87	40.24
254	60401862	9.06G	59902662	8.33G	91.9	96.97	92.11	40.14
255	59922132	8.99G	59377948	8.38G	93.28	96.91	92.07	40.09
256	60132824	9.02G	59578730	8.29G	91.92	96.67	91.72	40.28

## Sheet: Sheet1
Sample_ID	Raw_Reads	Raw_Bases		Valid_Reads	Valid_Bases		Valid%	Q20%	Q30%	GC%
06B16	368868922	55.33	55.33G	365742226	51.76	51.76G	93.55	96.48	90.95	40.87
3_3_129	53512174	8.03	8.03G	53163162	7.29	7.29G	90.84	96.84	91.64	40.59
3_3_244	61232166	9.18	9.18G	60937606	8.25	8.25G	89.83	97.72	93.71	40.53
3_3_43	62061140	9.31	9.31G	61611078	8.42	8.42G	90.49	96.47	90.96	40.75
3_3_218	58765696	8.81	8.81G	58519946	7.96	7.96G	90.35	97.88	94.04	40.84
3_3_148	45207228	6.78	6.78G	44927124	6.07	6.07G	89.54	96.96	91.9	40.68
3_3_200	66088316	9.91	9.91G	65579292	9	9G	90.83	96.59	91.15	40.29
3_3_221	47832200	7.17	7.17G	47658914	6.38	6.38G	88.96	97.97	94.26	40.97
3_3_65	60165616	9.02	9.02G	59659818	8.31	8.31G	92.11	96.39	90.72	40.3
3_3_255	59922132	8.99	8.99G	59377948	8.38	8.38G	93.28	96.91	92.07	40.09
3_3_123	44717116	6.71	6.71G	44248988	6.35	6.35G	94.73	96.08	90.11	40.01
3_3_161	44419696	6.66	6.66G	43740748	6.46	6.46G	96.97	95.63	89.29	40.59
3_3_113	51374508	7.71	7.71G	50942126	7.07	7.07G	91.69	96.43	90.82	40.25
3_3_143	59037540	8.86	8.86G	58591426	8.15	8.15G	92.02	96.76	91.49	40.49
3_3_169	48967434	7.35	7.35G	48434352	6.94	6.94G	94.54	95.93	89.89	40.2
3_3_205	69939704	10.49	10.49G	69493304	9.4	9.4G	89.56	96.58	91.44	40.51
3_3_144	61680292	9.25	9.25G	61238254	8.4	8.4G	90.76	96.62	91.2	40.4
3_3_89	70579542	10.59	10.59G	70089728	9.69	9.69G	91.52	97.25	92.64	40.34
3_3_155	66242360	9.94	9.94G	65775820	9.08	9.08G	91.4	96.81	91.57	40.33
3_3_60	49167016	7.38	7.38G	48702014	7.02	7.02G	95.16	96.38	90.66	40.62
3_3_22	45425040	6.81	6.81G	44516178	6.61	6.61G	97.05	95.19	88.54	40.61
3_3_133	52777786	7.92	7.92G	52439940	7.49	7.49G	94.58	96.98	91.78	40.47
3_3_87	60145474	9.02	9.02G	59725316	8.59	8.59G	95.18	97.47	93.06	40.42
3_3_3	42563712	6.38	6.38G	41667374	6.18	6.18G	96.81	95.09	88.43	40.55
3_3_76	62698720	9.4	9.4G	62182000	8.6	8.6G	91.44	96.17	90.61	40.53
3_3_216	46303840	6.95	6.95G	46058692	6.5	6.5G	93.58	97.58	93.39	40.76
3_3_192	51886428	7.78	7.78G	51628010	7.19	7.19G	92.43	97.79	93.73	40.28
3_3_46	61252520	9.19	9.19G	60703208	8.41	8.41G	91.57	96.28	90.54	40.47
3_3_109	52959950	7.94	7.94G	52438680	7.54	7.54G	94.89	96.28	90.49	40.15
3_3_121	46372636	6.96	6.96G	45931010	6.55	6.55G	94.2	96.23	90.37	40.08
3_3_210	78300362	11.75	11.75G	77845214	10.73	10.73G	91.34	97.11	92.14	40.83
3_3_166	51934206	7.79	7.79G	51548754	7.05	7.05G	90.55	96.63	91.24	40.13
3_3_178	64340920	9.65	9.65G	63683242	8.92	8.92G	92.46	96.68	91.61	40.38
3_3_164	52880650	7.93	7.93G	52473416	7.32	7.32G	92.3	96.38	90.96	40.28
3_3_228	61932106	9.29	9.29G	61654378	8.35	8.35G	89.93	97.91	94.07	40.44
3_3_179	54982384	8.25	8.25G	54403298	7.57	7.57G	91.79	96.61	91.53	39.93
3_3_236	51245562	7.69	7.69G	50968128	7.29	7.29G	94.88	97.85	93.82	40.43
3_3_71	59102240	8.87	8.87G	58689188	7.7	7.7G	86.91	96.22	90.78	40.68
3_3_55	59719042	8.96	8.96G	59241522	8.15	8.15G	90.94	96.6	91.17	40.5
3_3_135	52962094	7.94	7.94G	52555838	7.36	7.36G	92.66	96.58	91.15	40.45
3_3_153	56478976	8.47	8.47G	56068328	7.74	7.74G	91.36	96.66	91.28	40.34
3_3_4	47474688	7.12	7.12G	46724144	6.9	6.9G	96.94	95.66	89.39	40.66
3_3_63	78647922	11.8	11.8G	78063136	10.76	10.76G	91.2	96.58	91.08	40.22
3_3_69	55550646	8.33	8.33G	55057834	7.75	7.75G	93.03	96.35	90.63	40.29
3_3_32	55196888	8.28	8.28G	54723252	7.63	7.63G	92.1	96.25	90.56	40.49
3_3_21	52121928	7.82	7.82G	51364432	7.58	7.58G	97	95.72	89.5	40.45
3_3_147	61190224	9.18	9.18G	60766130	8.26	8.26G	89.95	96.81	91.62	40.51
3_3_77	63172574	9.48	9.48G	62670966	8.55	8.55G	90.28	96.12	90.58	40.48
3_3_182	69701634	10.46	10.46G	69216516	9.05	9.05G	86.6	96.68	91.95	40.84
3_3_222	58516292	8.78	8.78G	58237258	7.75	7.75G	88.28	97.68	93.55	40.54
3_3_68	65994534	9.9	9.9G	65445862	9.06	9.06G	91.5	96.48	90.94	40.28
3_3_10	61992464	9.3	9.3G	61250304	8.94	8.94G	96.11	96.01	90.03	40.28
3_3_94	63905604	9.59	9.59G	63517168	8.61	8.61G	89.81	97.11	92.65	40.61
3_3_163	48799264	7.32	7.32G	48427052	6.73	6.73G	91.94	96.6	91.14	40.08
3_3_58	55711748	8.36	8.36G	55290586	7.68	7.68G	91.87	96.46	91	40.27
3_3_157	57322600	8.6	8.6G	56947866	7.59	7.59G	88.23	96.81	91.65	40.81
3_3_130	61502442	9.23	9.23G	61130750	8.25	8.25G	89.43	96.96	91.93	41
3_3_137	53513268	8.03	8.03G	52975708	7.54	7.54G	93.97	96.23	90.44	40.43
3_3_191	72260856	10.84	10.84G	71934254	9.57	9.57G	88.29	97.88	94	40.77
3_3_158	53595010	8.04	8.04G	53238336	7.09	7.09G	88.16	96.77	91.57	40.67
3_3_134	51703844	7.76	7.76G	51185938	7.31	7.31G	94.29	96.19	90.32	40.17
3_3_189	71664724	10.75	10.75G	71023910	9.9	9.9G	92.12	97.11	92.37	40.66
3_3_250	65375384	9.81	9.81G	64891044	8.88	8.88G	90.56	96.89	92.27	40.75
3_3_170	56303530	8.45	8.45G	55778084	8.01	8.01G	94.88	96.41	90.73	40.13
3_3_74	61323756	9.2	9.2G	60831962	8.55	8.55G	92.93	96.37	90.84	40.41
3_3_40	60018806	9	9G	59554674	8.06	8.06G	89.53	96.2	90.66	40.69
3_3_253	60842494	9.13	9.13G	60301232	8.41	8.41G	92.12	96.76	91.87	40.24
3_3_154	55435726	8.32	8.32G	55028458	7.61	7.61G	91.47	96.72	91.4	40.25
3_3_175	59785166	8.97	8.97G	59300214	8.01	8.01G	89.28	96.91	92.19	40.18
3_3_187	63211598	9.48	9.48G	62701748	8.58	8.58G	90.51	96.74	91.9	40.56
3_3_31	71561806	10.73	10.73G	70985660	9.57	9.57G	89.16	96.43	90.91	40.77
3_3_53	53598358	8.04	8.04G	52932154	7.68	7.68G	95.52	95.93	89.86	40.55
3_3_19	54827414	8.22	8.22G	54058336	8	8G	97.32	95.83	89.73	40.65
3_3_64	70977240	10.65	10.65G	70415684	9.86	9.86G	92.6	96.54	91	40.05
3_3_80	55614080	8.34	8.34G	55106252	7.67	7.67G	91.93	96	90.2	40.28
3_3_125	48461868	7.27	7.27G	47983906	6.79	6.79G	93.46	96.08	90.25	40.25
3_3_59	67293906	10.09	10.09G	66739150	9.33	9.33G	92.41	96.51	90.97	40.44
3_3_174	44294174	6.64	6.64G	43803124	6.33	6.33G	95.27	96.09	90.17	40.41
3_3_37	56807848	8.52	8.52G	56372712	7.84	7.84G	91.96	96.43	91.05	40.92
3_3_101	48424536	7.26	7.26G	48089060	6.75	6.75G	92.9	96.84	91.59	41.1
3_3_173	54640558	8.2	8.2G	54179424	7.68	7.68G	93.66	96.47	90.84	40.22
3_3_104	49512564	7.43	7.43G	49092716	6.99	6.99G	94.16	96.5	90.9	40.11
3_3_252	61153862	9.17	9.17G	60538400	8.64	8.64G	94.19	96.78	91.83	40.22
3_3_98	53514842	8.03	8.03G	53019034	7.51	7.51G	93.54	96.36	90.65	39.99
3_3_25	64117460	9.62	9.62G	63673250	8.59	8.59G	89.36	96.69	91.42	40.71
3_3_242	54571366	8.19	8.19G	54273898	7.62	7.62G	93.09	97.76	93.61	40.24
3_3_223	61967498	9.3	9.3G	61688818	8.19	8.19G	88.12	97.58	93.58	41.04
3_3_17	61618936	9.24	9.24G	61069828	8.67	8.67G	93.78	96.3	90.52	40.36
3_3_196	58492372	8.77	8.77G	58209220	8.07	8.07G	91.94	97.82	93.77	40.54
3_3_254	60401862	9.06	9.06G	59902662	8.33	8.33G	91.9	96.97	92.11	40.14
3_3_185	58061510	8.71	8.71G	57490806	8.22	8.22G	94.39	96.92	92	40.46
3_3_18	60542566	9.08	9.08G	59660280	8.87	8.87G	97.71	95.78	89.54	40.3
3_3_234	54032584	8.1	8.1G	53768974	7.49	7.49G	92.41	97.68	93.68	40.31
3_3_243	64615948	9.69	9.69G	64248946	9.14	9.14G	94.25	97.76	93.59	40.06
3_3_128	51015636	7.65	7.65G	50548356	7.13	7.13G	93.19	96.15	90.4	40.07
3_3_29	63237190	9.49	9.49G	62826860	8.55	8.55G	90.14	96.5	91.27	40.57
3_3_61	54692404	8.2	8.2G	53891504	7.92	7.92G	96.53	95.67	89.4	40.7
3_3_85	67346242	10.1	10.1G	66838660	9.08	9.08G	89.87	96.52	91.01	40.6
3_3_119	59226834	8.88	8.88G	58396208	8.34	8.34G	93.9	95.6	89.26	40.32
3_3_45	65223428	9.78	9.78G	64858624	8.93	8.93G	91.24	97.09	92.06	40.54
3_3_256	60132824	9.02	9.02G	59578730	8.29	8.29G	91.92	96.67	91.72	40.28
3_3_180	64876536	9.73	9.73G	64382056	8.85	8.85G	90.9	97.12	92.44	40.84
3_3_99	45218504	6.78	6.78G	44826234	6.21	6.21G	91.62	96.02	90.29	40.23
3_3_156	56423572	8.46	8.46G	56055886	7.5	7.5G	88.57	96.85	91.76	41.05
3_3_227	62740124	9.41	9.41G	62424892	8.55	8.55G	90.87	97.72	93.71	40.28
3_3_24	62806476	9.42	9.42G	61155222	9.12	9.12G	96.79	94.27	86.91	39.95
3_3_214	64696522	9.7	9.7G	64215978	9.03	9.03G	93.03	96.66	91.22	40.15
3_3_203	76315796	11.45	11.45G	75735680	10.52	10.52G	91.9	96.71	91.38	40.25
3_3_75	63297210	9.49	9.49G	62721148	8.87	8.87G	93.38	96.28	90.49	40.14
3_3_97	40582100	6.09	6.09G	39902150	5.91	5.91G	97.15	95.54	89.1	40.6
3_3_139	54801456	8.22	8.22G	54415684	7.48	7.48G	91.01	96.76	91.51	40.41
3_3_48	54314668	8.15	8.15G	53833758	7.38	7.38G	90.54	96.1	90.47	40.52
3_3_56	63224948	9.48	9.48G	62619998	8.8	8.8G	92.78	96.84	91.85	40.27
3_3_79	72963100	10.94	10.94G	72424838	10.17	10.17G	92.96	96.99	92.1	40.31
3_3_209	57308466	8.6	8.6G	56876240	7.93	7.93G	92.24	96.66	91.25	40.34
3_3_11	43833298	6.57	6.57G	42857232	6.39	6.39G	97.16	94.74	87.73	40.41
3_3_30	45265652	6.79	6.79G	44941762	6.23	6.23G	91.8	96.4	91.09	40.21
3_3_151	59999922	9	9G	59619090	8.11	8.11G	90.11	96.86	91.67	40.63
3_3_172	59335186	8.9	8.9G	58753922	8.48	8.48G	95.27	96.3	90.53	40.38
3_3_13	50698898	7.6	7.6G	50073274	7.38	7.38G	97.08	95.84	89.61	40.93
3_3_66	59444748	8.92	8.92G	58658154	8.55	8.55G	95.86	95.83	89.66	40.49
3_3_197	68876308	10.33	10.33G	68528748	9.49	9.49G	91.9	97.81	93.73	40.36
3_3_168	52686728	7.9	7.9G	52213102	7.36	7.36G	93.15	96.13	90.39	40.26
3_3_184	63712782	9.56	9.56G	63101666	8.97	8.97G	93.81	97	92.13	40.31
3_3_6	41588410	6.24	6.24G	41059846	6.11	6.11G	97.92	95.77	89.47	41.11
3_3_239	58559134	8.78	8.78G	58286708	8	8G	91.12	97.8	93.72	40.12
3_3_215	51132596	7.67	7.67G	50897022	7.18	7.18G	93.68	97.93	94.06	40.91
3_3_117	49324626	7.4	7.4G	48944936	6.85	6.85G	92.53	96.36	90.82	40.19
3_3_231	60762870	9.11	9.11G	60470480	8.19	8.19G	89.86	97.83	93.9	40.61
3_3_47	53453402	8.02	8.02G	53008704	7.37	7.37G	91.92	96.38	90.79	40.73
3_3_177	73285258	10.99	10.99G	72660394	9.87	9.87G	89.74	96.92	92.06	40.42
3_3_183	59215104	8.88	8.88G	58666964	8.18	8.18G	92.09	96.79	91.9	40.16
3_3_120	46173674	6.93	6.93G	45631396	6.56	6.56G	94.64	95.77	89.56	40.3
3_3_199	61631326	9.24	9.24G	61183562	8.51	8.51G	92.09	96.54	91.1	40.21
3_3_51	58477982	8.77	8.77G	57973970	8.17	8.17G	93.14	96.43	90.81	40.41
3_3_107	59469736	8.92	8.92G	58926126	8.47	8.47G	94.91	96.41	90.76	40.08
3_3_2	49988310	7.5	7.5G	48930610	7.25	7.25G	96.64	95.05	88.35	40.78
3_3_84	68076702	10.21	10.21G	67492744	9.42	9.42G	92.29	96.43	90.8	40.24
3_3_7	44920558	6.74	6.74G	44263358	6.56	6.56G	97.31	95.67	89.4	40.8
3_3_235	60812242	9.12	9.12G	60442430	8.61	8.61G	94.41	97.72	93.53	40.24
3_3_28	91144862	13.67	13.67G	90554728	12.26	12.26G	89.7	96.7	91.45	40.7
3_3_106	64209342	9.63	9.63G	63784772	8.95	8.95G	92.91	96.95	91.77	40.22
3_3_131	57852216	8.68	8.68G	57349878	8.17	8.17G	94.17	96.33	90.6	40.05
3_3_247	62688992	9.4	9.4G	62092116	8.68	8.68G	92.31	96.72	91.81	40.12
3_3_190	81470378	12.22	12.22G	80718524	11.16	11.16G	91.36	97.01	92.22	40.18
3_3_141	47354976	7.1	7.1G	46957024	6.63	6.63G	93.38	96.55	91.05	40.28
3_3_140	69009744	10.35	10.35G	68457488	9.74	9.74G	94.12	96.71	91.32	40.09
3_3_91	56350042	8.45	8.45G	55902490	7.88	7.88G	93.27	97.1	92.39	40.18
3_3_245	54351274	8.15	8.15G	54060664	7.57	7.57G	92.91	97.73	93.54	40.27
3_3_62	51898688	7.78	7.78G	51436580	7.15	7.15G	91.83	96.09	90.38	40.4
3_3_171	57577022	8.64	8.64G	56654152	8.07	8.07G	93.4	95.45	89.08	40.01
3_3_57	62696402	9.4	9.4G	62164568	8.7	8.7G	92.52	96.46	90.9	40.32
3_3_115	45309566	6.8	6.8G	44820528	6.46	6.46G	95.01	96.07	90.09	40.19
3_3_35	57277602	8.59	8.59G	56836730	7.89	7.89G	91.82	96.54	91.1	40.28
3_3_42	69228284	10.38	10.38G	68685490	9.67	9.67G	93.16	96.58	91.09	40.54
3_3_122	59150286	8.87	8.87G	58740382	8.25	8.25G	92.96	96.77	91.41	40.36
3_3_14	59344350	8.9	8.9G	58116284	8.64	8.64G	97.04	95.17	88.47	40.43
3_3_1	52464688	7.87	7.87G	51411726	7.61	7.61G	96.76	95.2	88.62	40.79
3_3_116	47728290	7.16	7.16G	47366936	6.63	6.63G	92.57	96.51	90.94	40.24
lu11	304573578	45.69	45.69G	302364642	43.1	43.1G	94.33	96.79	91.55	41.04
3_3_93	62704482	9.41	9.41G	62252978	8.72	8.72G	92.69	97.03	92.31	40.46
3_3_142	46974852	7.05	7.05G	46527566	6.57	6.57G	93.28	96.21	90.48	40.25
3_3_86	63411294	9.51	9.51G	62932162	8.21	8.21G	86.35	96.3	90.85	40.66
3_3_96	72744944	10.91	10.91G	72155092	10.14	10.14G	92.9	96.6	91.13	40.24
3_3_167	200378916	30.06	30.06G	199139118	28.32	28.32G	94.22	97.34	92.55	40.36
3_3_5	47936296	7.19	7.19G	46881710	6.91	6.91G	96.04	94.95	88.27	41
3_3_149	68570816	10.29	10.29G	68093178	9.17	9.17G	89.11	96.43	91.23	40.64
3_3_12	50561828	7.58	7.58G	49905424	7.27	7.27G	95.83	95.79	89.58	40.56
3_3_193	59079318	8.86	8.86G	58728976	8.4	8.4G	94.84	97.62	93.24	40.27
3_3_33	70135762	10.52	10.52G	69626222	9.59	9.59G	91.15	96.64	91.27	40.38
3_3_81	59235140	8.89	8.89G	58690604	8.17	8.17G	91.96	96.04	90.17	40.29
3_3_127	58161404	8.72	8.72G	57658670	8.23	8.23G	94.35	96.5	90.89	40.05
3_3_181	67989736	10.2	10.2G	67434460	8.89	8.89G	87.18	96.43	91.53	40.98
3_3_41	71826652	10.77	10.77G	71360834	9.54	9.54G	88.57	96.74	91.48	41.03
3_3_88	73031448	10.95	10.95G	72492798	10.27	10.27G	93.72	97.29	92.64	40.04
3_3_240	49495878	7.42	7.42G	49261360	6.79	6.79G	91.48	97.83	93.84	40.14
3_3_78	63382210	9.51	9.51G	62857424	8.66	8.66G	91.07	96.39	90.77	40.64
3_3_114	51230986	7.68	7.68G	50872084	6.94	6.94G	90.29	96.64	91.25	40.4
3_3_229	58217442	8.73	8.73G	57918666	7.98	7.98G	91.33	97.81	93.81	40.33
3_3_206	52692542	7.9	7.9G	52279830	7.41	7.41G	93.79	96.47	91.04	39.87
3_3_224	51515538	7.73	7.73G	51231276	7.07	7.07G	91.44	97.46	93.33	40.84
3_3_150	42955338	6.44	6.44G	42657312	5.61	5.61G	87.08	96.24	90.98	40.84
3_3_92	64345032	9.65	9.65G	63974102	8.81	8.81G	91.26	97.48	93.12	40.85
3_3_36	58062758	8.71	8.71G	57640844	8.07	8.07G	92.63	96.61	91.25	40.35
3_3_15	58340286	8.75	8.75G	57435034	8.49	8.49G	97.02	95.67	89.36	40.61
3_3_188	57384838	8.61	8.61G	56834190	8.05	8.05G	93.51	96.88	91.96	40.26
3_3_136	49423364	7.41	7.41G	48904502	7.01	7.01G	94.54	96.11	90.29	40.41
3_3_34	65125358	9.77	9.77G	64692350	9.05	9.05G	92.63	96.84	91.62	40.42
3_3_108	46431610	6.96	6.96G	46032222	6.55	6.55G	94	96.47	90.86	40.3
3_3_220	59264302	8.89	8.89G	58754338	8.09	8.09G	91.01	96.69	91.74	40.46
3_3_146	54160380	8.12	8.12G	53801460	7.36	7.36G	90.57	96.69	91.52	40.79
3_3_73	59187880	8.88	8.88G	58679932	8.27	8.27G	93.2	96.39	90.73	40.13
3_3_145	60024960	9	9G	59616624	8.04	8.04G	89.32	96.77	91.61	40.72
3_3_90	64948044	9.74	9.74G	64465222	9.18	9.18G	94.26	97.2	92.51	40.78
3_3_126	53952440	8.09	8.09G	53486972	7.6	7.6G	93.95	96.39	90.66	40.35
3_3_50	51579970	7.74	7.74G	51145106	7.14	7.14G	92.31	96.36	90.76	40.51
3_3_208	59474578	8.92	8.92G	58939830	8.31	8.31G	93.12	96.26	90.5	40.32
3_3_67	118478612	17.77	17.77G	117590224	16.09	16.09G	90.52	96.63	91.24	40.48
3_3_54	55326054	8.3	8.3G	54812460	7.67	7.67G	92.4	96.14	90.37	40.35
3_3_20	47493784	7.12	7.12G	46782434	6.91	6.91G	97.05	95.68	89.42	40.5
3_3_44	56150712	8.42	8.42G	55602956	7.79	7.79G	92.5	95.92	89.99	40.61
3_3_226	52669076	7.9	7.9G	52425394	7.01	7.01G	88.71	97.57	93.61	40.99
3_3_162	51364094	7.7	7.7G	50974364	7.22	7.22G	93.71	96.52	91.1	40.11
3_3_249	60196774	9.03	9.03G	59639124	8.41	8.41G	93.12	96.99	92.12	40.22
3_3_26	59385558	8.91	8.91G	58858516	8.5	8.5G	95.45	96.39	90.73	40.42
3_3_70	64468556	9.67	9.67G	63970134	8.75	8.75G	90.5	96.51	90.99	40.26
3_3_211	60152870	9.02	9.02G	59590388	8.55	8.55G	94.76	96.33	90.59	39.97
3_3_52	68764292	10.31	10.31G	68252372	9.52	9.52G	92.32	96.71	91.35	40.41
3_3_105	53021574	7.95	7.95G	52610090	7.4	7.4G	93.09	96.56	91.04	40.06
3_3_212	67918884	10.19	10.19G	67426382	9.55	9.55G	93.77	96.7	91.33	40.18
3_3_95	47001706	7.05	7.05G	46590686	6.64	6.64G	94.18	96.42	90.8	40.39
3_3_202	68311168	10.25	10.25G	67877222	9.28	9.28G	90.56	96.9	91.76	40.48
3_3_246	55528374	8.33	8.33G	55221472	7.77	7.77G	93.34	97.71	93.49	40.12
3_3_207	75680270	11.35	11.35G	74826548	10.57	10.57G	93.13	95.99	89.97	39.92
3_3_217	51861308	7.78	7.78G	51593674	7.33	7.33G	94.25	97.83	93.76	40.78
3_3_238	49358072	7.4	7.4G	49120184	6.61	6.61G	89.29	97.37	93.29	40.49
3_3_241	53949048	8.09	8.09G	53676954	7.44	7.44G	91.88	97.72	93.56	40.16
3_3_111	44826774	6.72	6.72G	44417674	6.31	6.31G	93.9	96.16	90.3	40.33
3_3_138	46502310	6.98	6.98G	45980726	6.64	6.64G	95.19	96.1	90.19	40.37
3_3_16	51715072	7.76	7.76G	50815654	7.51	7.51G	96.81	95.52	89.07	40.62
3_3_159	51255166	7.69	7.69G	50914566	6.89	6.89G	89.64	96.54	91.27	40.7
3_3_23	48427600	7.26	7.26G	47870476	7.02	7.02G	96.58	95.96	89.94	41.14
3_3_49	63300108	9.5	9.5G	62783758	8.51	8.51G	89.63	96.42	90.87	40.69
3_3_110	50328110	7.55	7.55G	49858400	7.11	7.11G	94.23	96.29	90.5	40.24
3_3_225	61983396	9.3	9.3G	61701696	8.29	8.29G	89.14	97.82	93.91	41.5
3_3_198	57460976	8.62	8.62G	57177076	7.8	7.8G	90.46	97.74	93.62	40.31
3_3_100	41573732	6.24	6.24G	41207070	5.84	5.84G	93.7	96.41	90.76	40.01
3_3_38	65863580	9.88	9.88G	65393148	9.14	9.14G	92.48	96.66	91.27	40.55
3_3_9	43949750	6.59	6.59G	43272038	6.41	6.41G	97.24	95.63	89.31	40.66
3_3_160	53276246	7.99	7.99G	52909218	7.16	7.16G	89.6	96.64	91.28	40.57
3_3_165	43530934	6.53	6.53G	43204408	5.97	5.97G	91.44	96.34	90.94	40.19
3_3_83	64146002	9.62	9.62G	63275146	8.83	8.83G	91.81	95.63	89.39	40.22
3_3_103	54371214	8.16	8.16G	53806736	7.84	7.84G	96.16	96.26	90.44	40.19
3_3_124	49020284	7.35	7.35G	48618570	6.89	6.89G	93.7	96.42	90.79	40.03
3_3_152	48127282	7.22	7.22G	47751198	6.75	6.75G	93.57	96.63	91.17	40.05
3_3_219	53424084	8.01	8.01G	53158066	7.4	7.4G	92.31	97.63	93.45	40.3
3_3_213	64452280	9.67	9.67G	63921492	9	9G	93.09	96.4	90.88	40.14
3_3_8	52738750	7.91	7.91G	51867384	7.7	7.7G	97.37	95.56	89.19	40.72
3_3_27	97275448	14.59	14.59G	96419182	13.63	13.63G	93.43	96.43	90.85	40.31
3_3_194	54625022	8.19	8.19G	54378246	7.62	7.62G	92.94	97.98	94.11	40.27
3_3_176	72927758	10.94	10.94G	72255226	10.04	10.04G	91.82	96.94	92.07	40.68
3_3_233	61458850	9.22	9.22G	61151016	8.43	8.43G	91.4	97.74	93.76	40.4
3_3_132	58569672	8.79	8.79G	57952524	8.3	8.3G	94.49	95.91	89.89	40.3
3_3_82	63595932	9.54	9.54G	63112736	8.54	8.54G	89.54	96.61	91.24	40.3
3_3_237	55877684	8.38	8.38G	55593160	7.74	7.74G	92.31	97.6	93.57	40.43
3_3_230	57138456	8.57	8.57G	56840534	7.64	7.64G	89.09	97.37	93.22	40.22
3_3_251	64270610	9.64	9.64G	63778780	8.84	8.84G	91.71	97.01	92.23	40.27
3_3_118	44617396	6.69	6.69G	44245790	6.21	6.21G	92.72	96.23	90.66	40.06
3_3_112	45268096	6.79	6.79G	44834746	6.29	6.29G	92.68	96.17	90.3	40.08
3_3_102	61537052	9.23	9.23G	61033484	8.4	8.4G	91.06	96.65	91.32	40.17
3_3_72	58974078	8.85	8.85G	58529132	8	8G	90.44	96.44	90.86	40.46
3_3_248	58259920	8.74	8.74G	57739626	8.05	8.05G	92.14	96.84	91.89	40.07
3_3_204	66496720	9.97	9.97G	66066724	9	9G	90.26	96.8	91.57	40.43
3_3_232	62631358	9.39	9.39G	62335256	8.52	8.52G	90.74	97.67	93.53	40.49
3_3_201	73158760	10.97	10.97G	72605308	10.07	10.07G	91.77	96.66	91.28	40.22
3_3_39	63364344	9.5	9.5G	62813700	8.9	8.9G	93.68	96.44	90.79	40.53
3_3_186	74528488	11.18	11.18G	73805712	10.51	10.51G	94.03	97	92.13	40.6
3_3_195	66552384	9.98	9.98G	66249704	9.03	9.03G	90.46	97.88	93.97	40.76
	15752257374	2362.75			2185.35
