# Supplementary material for: Identification of a major QTL underlying sugar content in peanut kernels based on the RIL mapping population
Source: Front Plant Sci. 2024 Jul 4;15:1423586. doi: 10.3389/fpls.2024.1423586 (PMC11254704; doi:10.3389/fpls.2024.1423586)
Supplement: Supplementary file 3 [file Table_2.xlsx]

## Sheet: Sheet1
Table S2 Mapped ratio of sample reads in the reference genome.
	aTotal	bValid	Duplicate	cMapped	MEAN_COVERAGE	dPCT_30X	ePCT_20X	fPCT_10X	gPCT_5X
06B16	368868922 (100.00%)	365742226(99.15%)	30625775 (8.37%)	99.49%	19.62	17	40.69	71.59	84.38
Lu11	304573578 (100.00%)	302364642(99.27%)	21939701 (7.26%)	99.45%	16.43	10	30.49	65.31	81.52
1	52464688 (100.00%)	51411726(97.99%)	4268077 (8.30%)	99.44%	2.92	0.12	0.15	2.42	19.94
2	49988310 (100.00%)	48930610(97.88%)	4184951 (8.55%)	99.49%	2.78	0.12	0.14	1.97	18.17
3	42563712 (100.00%)	41667374(97.89%)	3396353 (8.15%)	99.47%	2.37	0.11	0.13	1.19	13.82
4	47474688 (100.00%)	46724144(98.42%)	3967634 (8.49%)	99.55%	2.65	0.11	0.14	1.69	16.72
5	47936296 (100.00%)	46881710(97.80%)	3729573 (7.96%)	99.48%	2.65	0.11	0.14	1.83	17.45
6	41588410 (100.00%)	41059846(98.73%)	3408162 (8.30%)	99.55%	2.35	0.11	0.12	1.2	14.15
7	44920558 (100.00%)	44263358(98.54%)	3445475 (7.78%)	99.56%	2.52	0.12	0.13	1.22	14.04
8	52738750 (100.00%)	51867384(98.35%)	4409381 (8.50%)	99.47%	2.96	0.12	0.14	2.04	18.85
9	43949750 (100.00%)	43272038(98.46%)	3348803 (7.74%)	99.53%	2.46	0.11	0.13	1.2	14.04
10	61992464 (100.00%)	61250304(98.80%)	5360464 (8.75%)	99.59%	3.43	0.13	0.18	3.72	25.4
11	43833298 (100.00%)	42857232(97.77%)	3688993 (8.61%)	99.35%	2.45	0.11	0.13	0.87	12.53
12	50561828 (100.00%)	49905424(98.70%)	3654117 (7.32%)	99.67%	2.78	0.12	0.15	2.01	18.68
13	50698898 (100.00%)	50073274(98.77%)	4031260 (8.05%)	99.66%	2.84	0.12	0.15	2.16	18.95
14	59344350 (100.00%)	58116284(97.93%)	5769127 (9.93%)	99.55%	3.32	0.12	0.16	3.56	25.16
15	58340286 (100.00%)	57435034(98.45%)	5028747 (8.76%)	99.62%	3.26	0.12	0.16	3.11	23.17
16	51715072 (100.00%)	50815654(98.26%)	4010559 (7.89%)	99.62%	2.88	0.11	0.14	2.19	19.81
17	61618936 (100.00%)	61069828(99.11%)	4574034 (7.49%)	99.69%	3.32	0.13	0.18	3.38	23.74
18	60542566 (100.00%)	59660280(98.54%)	5394160 (9.04%)	99.53%	3.41	0.12	0.16	3.44	25.86
19	54827414 (100.00%)	54058336(98.60%)	5029225 (9.30%)	99.53%	3.07	0.12	0.16	2.79	21.24
20	47493784 (100.00%)	46782434(98.50%)	3954262 (8.45%)	99.53%	2.65	0.11	0.14	1.73	16.82
21	52121928 (100.00%)	51364432(98.55%)	4973168 (9.68%)	99.55%	2.91	0.11	0.15	2.67	20.54
22	45425040 (100.00%)	44516178(98.00%)	3890399 (8.74%)	99.48%	2.54	0.11	0.13	1.45	15.65
23	48427600 (100.00%)	47870476(98.85%)	3572609 (7.46%)	99.55%	2.68	0.12	0.15	1.98	17.46
24	62806476 (100.00%)	61155222(97.37%)	5656099 (9.25%)	99.34%	3.5	0.12	0.15	2.88	25.79
25	64117460 (100.00%)	63673250(99.31%)	4506153 (7.08%)	99.58%	3.29	0.12	0.21	4.44	25
26	59385558 (100.00%)	58858516(99.11%)	4195999 (7.13%)	99.60%	3.26	0.12	0.17	3.51	24.62
27	97275448 (100.00%)	96419182(99.12%)	7230153 (7.50%)	99.55%	5.21	0.16	0.51	11.92	44.31
28	91144862 (100.00%)	90554728(99.35%)	6106914 (6.74%)	99.52%	4.69	0.16	0.45	10.17	39.39
29	63237190 (100.00%)	62826860(99.35%)	4258202 (6.78%)	99.41%	3.27	0.13	0.19	3.8	24.02
30	45265652 (100.00%)	44941762(99.28%)	2956017 (6.58%)	99.55%	2.38	0.12	0.14	1.4	14.51
31	71561806 (100.00%)	70985660(99.19%)	5256368 (7.40%)	99.50%	3.66	0.14	0.25	5.7	28.7
32	55196888 (100.00%)	54723252(99.14%)	3615559 (6.61%)	99.56%	2.91	0.12	0.16	2.7	20.77
33	70135762 (100.00%)	69626222(99.27%)	4455699 (6.40%)	99.56%	3.66	0.13	0.21	4.86	28.61
34	65125358 (100.00%)	64692350(99.34%)	4916356 (7.60%)	99.53%	3.46	0.13	0.2	4.3	26.5
35	57277602 (100.00%)	56836730(99.23%)	3737648 (6.58%)	99.55%	3.01	0.12	0.17	2.89	21.62
36	58062758 (100.00%)	57640844(99.27%)	4010073 (6.96%)	99.56%	3.08	0.12	0.17	3.09	22.46
37	56807848 (100.00%)	56372712(99.23%)	3819869 (6.78%)	99.60%	2.98	0.12	0.17	3.37	22.26
38	65863580 (100.00%)	65393148(99.29%)	4562287 (6.98%)	99.53%	3.49	0.13	0.21	4.55	27.05
39	63364344 (100.00%)	62813700(99.13%)	4512335 (7.18%)	99.60%	3.4	0.13	0.19	3.99	25.97
40	60018806 (100.00%)	59554674(99.23%)	3562797 (5.98%)	99.64%	3.08	0.12	0.17	3.4	22.99
41	71826652 (100.00%)	71360834(99.35%)	4265220 (5.98%)	99.66%	3.65	0.13	0.25	5.93	29.81
42	69228284 (100.00%)	68685490(99.22%)	4925999 (7.17%)	99.68%	3.7	0.13	0.23	5.36	29.47
43	62061140 (100.00%)	61611078(99.27%)	4030017 (6.54%)	99.68%	3.23	0.12	0.19	4.04	24.77
44	56150712 (100.00%)	55602956(99.02%)	3607186 (6.49%)	99.65%	2.98	0.12	0.16	2.96	21.78
45	65223428 (100.00%)	64858624(99.44%)	3782191 (5.83%)	99.71%	3.41	0.13	0.19	4.1	26.11
46	61252520 (100.00%)	60703208(99.10%)	3902521 (6.43%)	99.65%	3.21	0.13	0.18	3.41	23.65
47	53453402 (100.00%)	53008704(99.17%)	3472297 (6.55%)	99.66%	2.83	0.11	0.15	2.79	20.59
48	54314668 (100.00%)	53833758(99.11%)	3509196 (6.52%)	99.63%	2.82	0.12	0.16	2.55	19.88
49	63300108 (100.00%)	62783758(99.18%)	4051010 (6.45%)	99.63%	3.26	0.12	0.2	4.29	25.63
50	51579970 (100.00%)	51145106(99.16%)	3263293 (6.38%)	99.64%	2.73	0.11	0.15	2.28	19.06
51	58477982 (100.00%)	57973970(99.14%)	4055144 (6.99%)	99.66%	3.13	0.12	0.17	3.43	23.72
52	68764292 (100.00%)	68252372(99.26%)	4463206 (6.54%)	99.68%	3.65	0.13	0.22	5.26	29.7
53	53598358 (100.00%)	52932154(98.76%)	3920644 (7.41%)	99.58%	2.94	0.11	0.15	2.67	21.46
54	55326054 (100.00%)	54812460(99.07%)	3512067 (6.41%)	99.66%	2.93	0.12	0.16	2.76	21.46
55	59719042 (100.00%)	59241522(99.20%)	3978842 (6.72%)	99.56%	3.11	0.13	0.18	3.46	23.34
56	63224948 (100.00%)	62619998(99.04%)	6269727 (10.01%)	99.46%	3.35	0.12	0.22	4.8	26.24
57	62696402 (100.00%)	62164568(99.15%)	4173210 (6.71%)	99.65%	3.32	0.12	0.19	4.15	26.27
58	55711748 (100.00%)	55290586(99.24%)	3514152 (6.36%)	99.63%	2.94	0.12	0.16	2.81	21.61
59	67293906 (100.00%)	66739150(99.18%)	4680851 (7.01%)	99.68%	3.56	0.13	0.22	5.05	28.64
60	49167016 (100.00%)	48702014(99.05%)	3271134 (6.72%)	99.58%	2.68	0.11	0.14	1.98	18.3
61	54692404 (100.00%)	53891504(98.54%)	4190458 (7.78%)	99.62%	3.03	0.11	0.16	3.2	23.3
62	51898688 (100.00%)	51436580(99.11%)	3248328 (6.32%)	99.56%	2.72	0.11	0.15	2.38	19.46
63	78647922 (100.00%)	78063136(99.26%)	5200069 (6.66%)	99.68%	4.11	0.14	0.29	7.2	34.71
64	70977240 (100.00%)	70415684(99.21%)	4342904 (6.17%)	99.63%	3.76	0.13	0.21	5.45	31.48
65	60165616 (100.00%)	59659818(99.16%)	3935650 (6.60%)	99.65%	3.17	0.12	0.17	3.55	24.47
66	59444748 (100.00%)	58658154(98.68%)	4371480 (7.45%)	99.53%	3.27	0.11	0.17	3.76	25.59
67	118478612 (100.00%)	117590224(99.25%)	8613204 (7.32%)	99.64%	6.14	0.21	1.29	19.32	53.05
68	65994534 (100.00%)	65445862(99.17%)	4418264 (6.75%)	99.61%	3.46	0.13	0.2	4.55	27.41
69	55550646 (100.00%)	55057834(99.11%)	3762528 (6.83%)	99.67%	2.96	0.12	0.16	2.88	21.71
70	64468556 (100.00%)	63970134(99.23%)	4012750 (6.27%)	99.70%	3.34	0.13	0.2	4.22	26.22
71	59102240 (100.00%)	58689188(99.30%)	3525577 (6.01%)	99.63%	2.94	0.12	0.17	3.1	21.31
72	58974078 (100.00%)	58529132(99.25%)	3688247 (6.30%)	99.67%	3.06	0.12	0.17	3.31	22.96
73	59187880 (100.00%)	58679932(99.14%)	4033696 (6.87%)	99.64%	3.16	0.12	0.17	3.36	24.07
74	61323756 (100.00%)	60831962(99.20%)	3948822 (6.49%)	99.44%	3.26	0.13	0.18	3.56	24.72
75	63297210 (100.00%)	62721148(99.09%)	4447245 (7.09%)	99.61%	3.38	0.12	0.19	4.14	26.78
76	62698720 (100.00%)	62182000(99.18%)	3998142 (6.43%)	99.66%	3.29	0.12	0.19	4.06	25.69
77	63172574 (100.00%)	62670966(99.21%)	3901147 (6.22%)	99.66%	3.27	0.13	0.19	3.89	24.94
78	63382210 (100.00%)	62857424(99.17%)	4088554 (6.50%)	99.61%	3.3	0.12	0.2	4.4	26.41
79	72963100 (100.00%)	72424838(99.26%)	7889020 (10.89%)	99.30%	3.87	0.14	0.41	7.48	31.34
80	55614080 (100.00%)	55106252(99.09%)	3636384 (6.60%)	99.65%	2.92	0.11	0.16	2.85	21.63
81	59235140 (100.00%)	58690604(99.08%)	3709497 (6.32%)	99.62%	3.12	0.12	0.17	3.13	22.78
82	63595932 (100.00%)	63112736(99.24%)	3920080 (6.21%)	99.65%	3.26	0.13	0.18	3.88	24.92
83	64146002 (100.00%)	63275146(98.64%)	4285605 (6.77%)	99.52%	3.36	0.13	0.19	3.99	26.15
84	68076702 (100.00%)	67492744(99.14%)	5195964 (7.70%)	99.57%	3.59	0.13	0.22	5.18	29.1
85	67346242 (100.00%)	66838660(99.25%)	4462555 (6.68%)	99.62%	3.46	0.13	0.21	4.66	26.84
86	63411294 (100.00%)	62932162(99.24%)	3706360 (5.89%)	99.56%	3.12	0.13	0.19	3.61	23.33
87	60145474 (100.00%)	59725316(99.30%)	5787714 (9.69%)	99.13%	3.28	0.12	0.2	4.12	24.78
88	73031448 (100.00%)	72492798(99.26%)	8065369 (11.13%)	99.35%	3.91	0.14	0.31	6.95	32
89	70579542 (100.00%)	70089728(99.31%)	6632089 (9.46%)	99.28%	3.69	0.13	0.27	6	29.47
90	64948044 (100.00%)	64465222(99.26%)	6628416 (10.28%)	99.23%	3.49	0.13	0.26	5.68	28.14
91	56350042 (100.00%)	55902490(99.21%)	5192119 (9.29%)	99.21%	3	0.12	0.17	3.11	21.32
92	64345032 (100.00%)	63974102(99.42%)	6300311 (9.85%)	99.26%	3.37	0.13	0.24	5.32	26.37
93	62704482 (100.00%)	62252978(99.28%)	5841884 (9.38%)	99.25%	3.32	0.13	0.22	4.6	25.52
94	63905604 (100.00%)	63517168(99.39%)	5344696 (8.41%)	99.32%	3.27	0.13	0.22	4.69	25.62
95	47001706 (100.00%)	46590686(99.13%)	4114070 (8.83%)	99.65%	2.54	0.11	0.15	2.01	17.1
96	72744944 (100.00%)	72155092(99.19%)	6486125 (8.99%)	99.67%	3.88	0.13	0.28	6.55	32.05
97	40582100 (100.00%)	39902150(98.32%)	3906423 (9.79%)	99.63%	2.27	0.1	0.12	1.29	13.98
98	53514842 (100.00%)	53019034(99.07%)	4171091 (7.87%)	99.70%	2.87	0.12	0.16	2.64	20.95
99	45218504 (100.00%)	44826234(99.13%)	2770204 (6.18%)	99.68%	2.38	0.1	0.13	1.65	15.84
100	41573732 (100.00%)	41207070(99.12%)	3808072 (9.24%)	99.72%	2.23	0.1	0.13	1.5	14.17
101	48424536 (100.00%)	48089060(99.31%)	4371186 (9.09%)	99.71%	2.57	0.11	0.16	2.83	18.76
102	61537052 (100.00%)	61033484(99.18%)	6176385 (10.12%)	99.67%	3.21	0.13	0.21	4.32	24.5
103	54371214 (100.00%)	53806736(98.96%)	5805891 (10.79%)	99.68%	3	0.11	0.17	3.37	22.65
104	49512564 (100.00%)	49092716(99.15%)	4544676 (9.26%)	99.71%	2.68	0.12	0.15	2.26	18.48
105	53021574 (100.00%)	52610090(99.22%)	5192184 (9.87%)	99.71%	2.84	0.12	0.17	3.06	20.71
106	64209342 (100.00%)	63784772(99.34%)	5646998 (8.85%)	99.73%	3.43	0.13	0.21	4.73	26.91
107	59469736 (100.00%)	58926126(99.09%)	6148343 (10.43%)	99.67%	3.24	0.12	0.19	4.19	25.35
108	46431610 (100.00%)	46032222(99.14%)	4274406 (9.29%)	99.71%	2.51	0.11	0.14	2.14	17.16
109	52959950 (100.00%)	52438680(99.02%)	5798201 (11.06%)	99.69%	2.89	0.11	0.17	3.27	21.54
110	50328110 (100.00%)	49858400(99.07%)	4657916 (9.34%)	99.68%	2.72	0.11	0.15	2.46	19.06
111	44826774 (100.00%)	44417674(99.09%)	3015501 (6.79%)	99.70%	2.42	0.1	0.13	1.59	15.94
112	45268096 (100.00%)	44834746(99.04%)	2878420 (6.42%)	99.68%	2.41	0.11	0.13	1.5	15.55
113	51374508 (100.00%)	50942126(99.16%)	3583308 (7.03%)	99.68%	2.7	0.11	0.15	2.38	19.05
114	51230986 (100.00%)	50872084(99.30%)	3024733 (5.95%)	99.67%	2.66	0.12	0.15	2.16	18.25
115	45309566 (100.00%)	44820528(98.92%)	3361644 (7.50%)	99.67%	2.47	0.11	0.13	1.57	16.23
116	47728290 (100.00%)	47366936(99.24%)	3210528 (6.78%)	99.60%	2.54	0.11	0.14	1.97	17.34
117	49324626 (100.00%)	48944936(99.23%)	3327078 (6.80%)	99.67%	2.62	0.11	0.14	2.05	17.94
118	44617396 (100.00%)	44245790(99.17%)	2816776 (6.37%)	99.62%	2.37	0.12	0.14	1.25	14.35
119	59226834 (100.00%)	58396208(98.60%)	4560560 (7.81%)	99.38%	3.18	0.12	0.17	3.34	23.87
120	46173674 (100.00%)	45631396(98.83%)	3061481 (6.71%)	99.59%	2.51	0.11	0.13	1.53	16.09
121	46372636 (100.00%)	45931010(99.05%)	3020114 (6.58%)	99.63%	2.51	0.11	0.13	1.63	16.77
122	59150286 (100.00%)	58740382(99.31%)	4254412 (7.24%)	99.70%	3.17	0.12	0.17	3.57	24.28
123	44717116 (100.00%)	44248988(98.95%)	3025853 (6.84%)	99.68%	2.43	0.11	0.13	1.45	15.73
124	49020284 (100.00%)	48618570(99.18%)	3305673 (6.80%)	99.71%	2.64	0.11	0.14	2.01	18.42
125	48461868 (100.00%)	47983906(99.01%)	3253749 (6.78%)	99.67%	2.6	0.11	0.14	1.91	17.67
126	53952440 (100.00%)	53486972(99.14%)	3664355 (6.85%)	99.71%	2.91	0.11	0.16	2.73	21.38
127	58161404 (100.00%)	57658670(99.14%)	5683397 (9.86%)	99.72%	3.15	0.12	0.18	3.79	24.33
128	51015636 (100.00%)	50548356(99.08%)	4490827 (8.88%)	99.69%	2.73	0.11	0.15	2.54	19.77
129	53512174 (100.00%)	53163162(99.35%)	4426330 (8.33%)	99.69%	2.8	0.11	0.17	3.06	20.6
130	61502442 (100.00%)	61130750(99.40%)	5369631 (8.78%)	99.66%	3.17	0.12	0.22	4.72	24.68
131	57852216 (100.00%)	57349878(99.13%)	5429953 (9.47%)	99.64%	3.13	0.12	0.18	3.53	23.42
132	58569672 (100.00%)	57952524(98.95%)	5323993 (9.19%)	99.63%	3.18	0.12	0.18	3.73	24.12
133	52777786 (100.00%)	52439940(99.36%)	4455191 (8.50%)	99.49%	2.86	0.12	0.16	2.69	20.37
134	51703844 (100.00%)	51185938(99.00%)	4729797 (9.24%)	99.66%	2.8	0.12	0.16	2.55	19.81
135	52962094 (100.00%)	52555838(99.23%)	4705977 (8.95%)	99.68%	2.83	0.11	0.17	3.15	21.11
136	49423364 (100.00%)	48904502(98.95%)	4633942 (9.48%)	99.63%	2.69	0.11	0.15	2.5	19.1
137	53513268 (100.00%)	52975708(99.00%)	4962821 (9.37%)	99.69%	2.89	0.11	0.16	3.08	21.4
138	46502310 (100.00%)	45980726(98.88%)	4219291 (9.18%)	99.67%	2.54	0.1	0.14	1.98	17.36
139	54801456 (100.00%)	54415684(99.30%)	4807274 (8.83%)	99.69%	2.87	0.12	0.17	3.28	21.15
140	69009744 (100.00%)	68457488(99.20%)	6284872 (9.18%)	99.73%	3.73	0.13	0.23	5.43	29.87
141	47354976 (100.00%)	46957024(99.16%)	4247540 (9.05%)	99.70%	2.54	0.12	0.15	2.01	16.62
142	46974852 (100.00%)	46527566(99.05%)	4058263 (8.72%)	99.69%	2.51	0.12	0.15	1.84	16.26
143	59037540 (100.00%)	58591426(99.24%)	5248332 (8.96%)	99.57%	3.12	0.13	0.19	3.57	22.53
144	61680292 (100.00%)	61238254(99.28%)	5702986 (9.31%)	99.69%	3.22	0.13	0.2	4.17	24.1
145	60024960 (100.00%)	59616624(99.32%)	4931170 (8.27%)	99.56%	3.08	0.12	0.2	3.99	23.34
146	54160380 (100.00%)	53801460(99.34%)	4367011 (8.12%)	99.67%	2.83	0.12	0.17	2.98	20.16
147	61190224 (100.00%)	60766130(99.31%)	5368558 (8.83%)	99.65%	3.17	0.13	0.2	4.19	23.98
148	45207228 (100.00%)	44927124(99.38%)	3472142 (7.73%)	99.58%	2.33	0.12	0.14	1.76	14.58
149	68570816 (100.00%)	68093178(99.30%)	5623685 (8.26%)	99.65%	3.51	0.13	0.25	5.38	27.41
150	42955338 (100.00%)	42657312(99.31%)	3235101 (7.58%)	99.38%	2.14	0.11	0.14	1.58	13.11
151	59999922 (100.00%)	59619090(99.37%)	5071601 (8.51%)	99.69%	3.11	0.13	0.2	4.01	23.28
152	48127282 (100.00%)	47751198(99.22%)	3960568 (8.29%)	99.67%	2.59	0.12	0.15	1.93	16.99
153	56478976 (100.00%)	56068328(99.27%)	4744398 (8.46%)	99.68%	2.97	0.13	0.17	3.15	21.09
154	55435726 (100.00%)	55028458(99.27%)	4661821 (8.47%)	99.63%	2.91	0.13	0.17	2.99	20.44
155	66242360 (100.00%)	65775820(99.30%)	6340109 (9.64%)	99.66%	3.48	0.13	0.24	5.25	27.07
156	56423572 (100.00%)	56055886(99.35%)	4588327 (8.19%)	99.59%	2.85	0.12	0.18	3.58	20.92
157	57322600 (100.00%)	56947866(99.35%)	4596750 (8.07%)	99.62%	2.9	0.12	0.19	3.59	21.32
158	53595010 (100.00%)	53238336(99.33%)	4232762 (7.95%)	99.67%	2.71	0.12	0.17	2.76	18.81
159	51255166 (100.00%)	50914566(99.34%)	4249118 (8.35%)	99.48%	2.64	0.12	0.16	2.74	18.73
160	53276246 (100.00%)	52909218(99.31%)	4342010 (8.21%)	99.66%	2.74	0.12	0.17	2.83	19.37
161	44419696 (100.00%)	43740748(98.47%)	4442872 (10.16%)	99.59%	2.48	0.1	0.13	1.82	16.46
162	51364094 (100.00%)	50974364(99.24%)	4427294 (8.69%)	99.68%	2.76	0.12	0.15	2.3	18.39
163	48799264 (100.00%)	48427052(99.24%)	4357995 (9.00%)	99.67%	2.58	0.11	0.15	2.28	17.51
164	52880650 (100.00%)	52473416(99.23%)	4539417 (8.65%)	99.63%	2.8	0.12	0.16	2.75	19.73
165	43530934 (100.00%)	43204408(99.25%)	3622769 (8.39%)	99.64%	2.28	0.11	0.14	1.61	14.07
166	51934206 (100.00%)	51548754(99.26%)	4340990 (8.42%)	99.69%	2.7	0.12	0.16	2.53	18.38
167	200378916 (100.00%)	199139118(99.38%)	26312893 (13.21%)	99.15%	10.77	1.72	10.7	46.55	73.38
168	52686728 (100.00%)	52213102(99.10%)	4660473 (8.93%)	99.59%	2.81	0.11	0.16	2.78	20.16
169	48967434 (100.00%)	48434352(98.91%)	4370037 (9.02%)	99.69%	2.66	0.11	0.15	2.19	18.03
170	56303530 (100.00%)	55778084(99.07%)	5266322 (9.44%)	99.58%	3.06	0.11	0.17	3.41	23.2
171	57577022 (100.00%)	56654152(98.40%)	5210629 (9.20%)	99.61%	3.08	0.12	0.17	3	21.59
172	59335186 (100.00%)	58753922(99.02%)	6222458 (10.59%)	99.67%	3.25	0.12	0.19	4.02	24.39
173	54640558 (100.00%)	54179424(99.16%)	5150599 (9.51%)	99.66%	2.94	0.11	0.17	3.17	21.33
174	44294174 (100.00%)	43803124(98.89%)	4073007 (9.30%)	99.64%	2.42	0.11	0.14	1.6	14.93
175	59785166 (100.00%)	59300214(99.19%)	4983187 (8.40%)	99.45%	3.04	0.12	0.19	3.66	22.69
176	72927758 (100.00%)	72255226(99.08%)	7253048 (10.04%)	99.43%	3.83	0.13	0.33	7.07	31.22
177	73285258 (100.00%)	72660394(99.15%)	6347427 (8.74%)	99.36%	3.77	0.14	0.29	6.54	30.44
178	64340920 (100.00%)	63683242(98.98%)	6045087 (9.49%)	99.47%	3.39	0.12	0.22	4.59	25.9
179	54982384 (100.00%)	54403298(98.95%)	4703387 (8.65%)	99.45%	2.88	0.11	0.16	2.76	20.42
180	64876536 (100.00%)	64382056(99.24%)	5894242 (9.16%)	99.39%	3.39	0.13	0.23	4.93	25.7
181	67989736 (100.00%)	67434460(99.18%)	5456697 (8.09%)	99.33%	3.39	0.13	0.25	5.24	25.84
182	69701634 (100.00%)	69216516(99.30%)	5114209 (7.39%)	99.31%	3.45	0.14	0.23	4.84	25.53
183	59215104 (100.00%)	58666964(99.07%)	5095976 (8.69%)	99.44%	3.11	0.12	0.19	3.66	23.59
184	63712782 (100.00%)	63101666(99.04%)	5825699 (9.23%)	99.18%	3.41	0.13	0.21	4.61	26.33
185	58061510 (100.00%)	57490806(99.02%)	5001359 (8.70%)	99.42%	3.13	0.12	0.18	3.72	24
186	74528488 (100.00%)	73805712(99.03%)	7710365 (10.45%)	99.33%	4.01	0.13	0.34	7.7	33.37
187	63211598 (100.00%)	62701748(99.19%)	5136392 (8.19%)	99.34%	3.28	0.12	0.21	4.58	25.25
188	57384838 (100.00%)	56834190(99.04%)	5248869 (9.24%)	99.42%	3.07	0.12	0.18	3.67	23.28
189	71664724 (100.00%)	71023910(99.11%)	6569209 (9.25%)	99.37%	3.77	0.13	0.31	6.77	30.63
190	81470378 (100.00%)	80718524(99.08%)	8435850 (10.45%)	99.44%	4.25	0.14	0.4	8.69	35.29
191	72260856 (100.00%)	71934254(99.55%)	6929036 (9.63%)	99.50%	3.66	0.13	0.33	6.73	29.24
192	51886428 (100.00%)	51628010(99.50%)	4829580 (9.35%)	99.35%	2.74	0.12	0.16	2.73	19.26
193	59079318 (100.00%)	58728976(99.41%)	6415465 (10.92%)	99.27%	3.2	0.12	0.19	3.94	23.93
194	54625022 (100.00%)	54378246(99.55%)	5136197 (9.45%)	99.47%	2.91	0.11	0.17	3.4	21.69
195	66552384 (100.00%)	66249704(99.55%)	6513386 (9.83%)	99.48%	3.46	0.13	0.28	5.76	27.14
196	58492372 (100.00%)	58209220(99.52%)	5403251 (9.28%)	99.38%	3.08	0.12	0.19	3.95	23.15
197	68876308 (100.00%)	68528748(99.50%)	7471635 (10.90%)	99.51%	3.62	0.13	0.29	6.16	28.78
198	57460976 (100.00%)	57177076(99.51%)	5238425 (9.16%)	99.33%	2.97	0.12	0.19	3.46	21.39
199	61631326 (100.00%)	61183562(99.27%)	5257454 (8.59%)	99.66%	3.25	0.12	0.2	4.14	24.76
200	66088316 (100.00%)	65579292(99.23%)	5402236 (8.24%)	99.64%	3.44	0.13	0.22	4.96	27.19
201	73158760 (100.00%)	72605308(99.24%)	6780786 (9.34%)	99.71%	3.84	0.13	0.3	6.8	31.61
202	68311168 (100.00%)	67877222(99.36%)	5403021 (7.96%)	99.62%	3.55	0.13	0.23	5.25	27.7
203	76315796 (100.00%)	75735680(99.24%)	6850396 (9.05%)	99.68%	4.03	0.14	0.31	7.33	33.37
204	66496720 (100.00%)	66066724(99.35%)	5589878 (8.46%)	99.70%	3.45	0.13	0.24	5.12	26.76
205	69939704 (100.00%)	69493304(99.36%)	5913053 (8.51%)	99.64%	3.59	0.13	0.26	5.8	28.6
206	52692542 (100.00%)	52279830(99.22%)	4592044 (8.78%)	99.67%	2.83	0.12	0.15	2.5	19.78
207	75680270 (100.00%)	74826548(98.87%)	7668852 (10.25%)	99.61%	4.03	0.13	0.31	7.18	33.49
208	59474578 (100.00%)	58939830(99.10%)	5065939 (8.60%)	99.56%	3.17	0.12	0.18	3.73	23.91
209	57308466 (100.00%)	56876240(99.25%)	4679469 (8.23%)	99.35%	3.02	0.13	0.17	3.17	21.87
210	78300362 (100.00%)	77845214(99.42%)	7134091 (9.16%)	99.62%	4.12	0.14	0.36	8.08	33.61
211	60152870 (100.00%)	59590388(99.06%)	5368459 (9.01%)	99.70%	3.27	0.12	0.18	3.8	25.1
212	67918884 (100.00%)	67426382(99.27%)	6051748 (8.98%)	99.67%	3.66	0.13	0.23	5.28	28.87
213	64452280 (100.00%)	63921492(99.18%)	5624452 (8.80%)	99.69%	3.44	0.13	0.21	4.41	25.97
214	64696522 (100.00%)	64215978(99.26%)	5690726 (8.86%)	99.73%	3.46	0.13	0.21	4.53	26.29
215	51132596 (100.00%)	50897022(99.54%)	4956511 (9.74%)	99.54%	2.76	0.12	0.17	3.07	19.56
216	46303840 (100.00%)	46058692(99.47%)	4251804 (9.23%)	99.48%	2.49	0.11	0.14	2.23	16.99
217	51861308 (100.00%)	51593674(99.48%)	4893100 (9.48%)	99.48%	2.81	0.11	0.16	3	20.29
218	58765696 (100.00%)	58519946(99.58%)	5488860 (9.38%)	99.51%	3.05	0.13	0.2	3.84	21.88
219	53424084 (100.00%)	53158066(99.50%)	5085062 (9.57%)	99.53%	2.83	0.12	0.17	2.88	19.51
220	59264302 (100.00%)	58754338(99.14%)	5017620 (8.54%)	99.43%	3.09	0.13	0.19	3.57	22
221	47832200 (100.00%)	47658914(99.64%)	3824022 (8.02%)	99.56%	2.44	0.11	0.15	2.19	15.76
222	58516292 (100.00%)	58237258(99.52%)	5014388 (8.61%)	99.53%	2.96	0.12	0.19	3.61	21.63
223	61967498 (100.00%)	61688818(99.55%)	5372389 (8.71%)	99.42%	3.13	0.13	0.22	4.41	23.53
224	51515538 (100.00%)	51231276(99.45%)	4729221 (9.23%)	99.44%	2.7	0.12	0.16	2.73	18.55
225	61983396 (100.00%)	61701696(99.55%)	5339068 (8.65%)	99.48%	3.14	0.12	0.23	4.76	23.62
226	52669076 (100.00%)	52425394(99.54%)	4372680 (8.34%)	99.51%	2.67	0.12	0.17	2.79	18.23
227	62740124 (100.00%)	62424892(99.50%)	5810293 (9.31%)	99.48%	3.26	0.13	0.22	4.48	24.81
228	61932106 (100.00%)	61654378(99.55%)	5342313 (8.66%)	99.54%	3.19	0.13	0.2	3.84	22.61
229	58217442 (100.00%)	57918666(99.49%)	5364764 (9.26%)	99.48%	3.05	0.13	0.19	3.45	21.66
230	57138456 (100.00%)	56840534(99.48%)	4779011 (8.41%)	99.41%	2.91	0.13	0.18	3.01	20.13
231	60762870 (100.00%)	60470480(99.52%)	5562719 (9.20%)	99.55%	3.14	0.13	0.2	3.92	22.52
232	62631358 (100.00%)	62335256(99.53%)	6159450 (9.88%)	99.37%	3.26	0.13	0.22	4.52	24.65
233	61458850 (100.00%)	61151016(99.50%)	5600307 (9.16%)	99.48%	3.22	0.12	0.21	4.37	24.74
234	54032584 (100.00%)	53768974(99.51%)	4941387 (9.19%)	99.49%	2.86	0.12	0.17	3.02	20.48
235	60812242 (100.00%)	60442430(99.39%)	6317905 (10.45%)	99.60%	3.29	0.12	0.2	4.42	25.62
236	51245562 (100.00%)	50968128(99.46%)	4736220 (9.29%)	99.53%	2.79	0.12	0.16	2.6	19.14
237	55877684 (100.00%)	55593160(99.49%)	5152246 (9.27%)	99.50%	2.95	0.12	0.18	3.38	21.34
238	49358072 (100.00%)	49120184(99.52%)	4135040 (8.42%)	99.50%	2.53	0.12	0.16	2.19	16.09
239	58559134 (100.00%)	58286708(99.53%)	5475561 (9.39%)	99.52%	3.06	0.12	0.19	3.76	22.73
240	49495878 (100.00%)	49261360(99.53%)	4185427 (8.50%)	99.46%	2.6	0.12	0.15	2.19	17.12
241	53949048 (100.00%)	53676954(99.50%)	4964769 (9.25%)	99.59%	2.85	0.12	0.17	3.01	20.15
242	54571366 (100.00%)	54273898(99.45%)	5143162 (9.48%)	99.58%	2.91	0.12	0.18	3.28	20.92
243	64615948 (100.00%)	64248946(99.43%)	7124206 (11.09%)	99.64%	3.49	0.12	0.24	5.2	27.63
244	61232166 (100.00%)	60937606(99.52%)	5505619 (9.03%)	99.50%	3.16	0.13	0.21	4	22.83
245	54351274 (100.00%)	54060664(99.47%)	5136593 (9.50%)	99.59%	2.9	0.12	0.17	2.94	20.03
246	55528374 (100.00%)	55221472(99.45%)	5175208 (9.37%)	99.61%	2.97	0.12	0.17	3.09	21.14
247	62688992 (100.00%)	62092116(99.05%)	5605948 (9.03%)	98.32%	3.27	0.12	0.2	4.21	25.18
248	58259920 (100.00%)	57739626(99.11%)	5116675 (8.86%)	99.45%	3.07	0.12	0.18	3.43	22.46
249	60196774 (100.00%)	59639124(99.07%)	5390666 (9.04%)	99.48%	3.21	0.12	0.19	3.87	24.01
250	65375384 (100.00%)	64891044(99.26%)	5444628 (8.39%)	99.48%	3.39	0.13	0.22	4.6	25.14
251	64270610 (100.00%)	63778780(99.23%)	5770843 (9.05%)	99.51%	3.38	0.13	0.21	4.31	24.85
252	61153862 (100.00%)	60538400(98.99%)	5702117 (9.42%)	99.45%	3.29	0.12	0.19	4.19	25.4
253	60842494 (100.00%)	60301232(99.11%)	5316018 (8.82%)	99.44%	3.21	0.12	0.19	4.05	24.38
254	60401862 (100.00%)	59902662(99.17%)	5384574 (8.99%)	99.37%	3.18	0.13	0.19	3.74	23.23
255	59922132 (100.00%)	59377948(99.09%)	5427353 (9.14%)	99.43%	3.19	0.12	0.19	3.85	24.06
256	60132824 (100.00%)	59578730(99.08%)	5236593 (8.79%)	99.41%	3.17	0.12	0.19	3.64	22.65
aTotal, total number of raw reads.
bValid, The number of valid reads.
cMapped, The number of reads mapped in reference genome.
dPCT_30X, The proportion of reads covering at least 30X depth in reference genome.
ePCT_20X, The proportion of reads covering at least 20X depth in reference genome.
fPCT_10X, The proportion of reads covering at least 10X depth in reference genome.
gPCT_5X, The proportion of reads covering at least 5X depth in reference genome.
