# Supplementary material for: Identification of a major QTL underlying sugar content in peanut kernels based on the RIL mapping population
Source: Front Plant Sci. 2024 Jul 4;15:1423586. doi: 10.3389/fpls.2024.1423586 (PMC11254704; doi:10.3389/fpls.2024.1423586)
Supplement: Supplementary file 4 [file Table_3.xlsx]

## Sheet: Sheet1
Table S3 Statistics of SNP in all the samples.
	SNPnumber	Transition	Transversion	Ti/Tv	Heterozygosity	Homozygosity	Het-ratio
06B16	449203	306493	142710	2.14	362354	86849	0.8066
lu11	475679	327246	148433	2.2	275946	199733	0.5801
1	145135	100425	44710	2.24	59735	85400	0.4115
2	142325	98424	43901	2.24	53856	88469	0.3784
3	133134	92273	40861	2.25	47038	86096	0.3533
4	148594	102202	46392	2.2	55434	93160	0.373
5	135482	94462	41020	2.3	56124	79358	0.4142
6	135216	94037	41179	2.28	45167	90049	0.334
7	135177	93940	41237	2.27	50530	84647	0.3738
8	130123	90446	39677	2.27	55088	75035	0.4233
9	133599	92646	40953	2.26	47655	85944	0.3567
10	181150	123941	57209	2.16	82146	99004	0.4534
11	122827	84890	37937	2.23	39701	83126	0.3232
12	182386	125409	56977	2.2	74804	107582	0.4101
13	139490	96482	43008	2.24	56323	83167	0.4037
14	179659	124096	55563	2.23	68330	111329	0.3803
15	173094	119759	53335	2.24	69138	103956	0.3994
16	178513	122907	55606	2.21	67206	111307	0.3764
17	177422	120650	56772	2.12	81983	95439	0.462
18	166629	115114	51515	2.23	62626	104003	0.3758
19	167667	115979	51688	2.24	63621	104046	0.3794
20	139426	96623	42803	2.25	53194	86232	0.3815
21	169065	116894	52171	2.24	66432	102633	0.3929
22	136450	94964	41486	2.28	51291	85159	0.3758
23	176671	121745	54926	2.21	78667	98004	0.4452
24	145793	101005	44788	2.25	61329	84464	0.4206
25	213021	146061	66960	2.18	94315	118706	0.4427
26	176020	120346	55674	2.16	80039	95981	0.4547
27	292000	197675	94325	2.09	158845	133155	0.5439
28	251815	172212	79603	2.16	131809	120006	0.5234
29	191699	131290	60409	2.17	90563	101136	0.4724
30	149910	101363	48547	2.08	58287	91623	0.3888
31	208658	142677	65981	2.16	99076	109582	0.4748
32	193063	131170	61893	2.11	94307	98756	0.4884
33	214775	144298	70477	2.04	100078	114697	0.4659
34	207361	140276	67085	2.09	97612	109749	0.4707
35	186476	126330	60146	2.1	87411	99065	0.4687
36	195521	132642	62879	2.1	87282	108239	0.4464
37	228570	154684	73886	2.09	114355	114215	0.5003
38	218029	147394	70635	2.08	99862	118167	0.458
39	211409	142702	68707	2.07	95919	115490	0.4537
40	221087	150015	71072	2.11	97706	123381	0.4419
41	231013	158639	72374	2.19	116254	114759	0.5032
42	204783	138600	66183	2.09	96795	107988	0.4726
43	204831	140323	64508	2.17	92977	111854	0.4539
44	194291	131037	63254	2.07	82199	112092	0.423
45	217155	147259	69896	2.1	110610	106545	0.5093
46	199083	134338	64745	2.07	95203	103880	0.4782
47	188570	129596	58974	2.19	81874	106696	0.4341
48	174865	117563	57302	2.05	80865	94000	0.4624
49	217183	147972	69211	2.13	103668	113515	0.4773
50	204665	139852	64813	2.15	87013	117652	0.4251
51	222203	151255	70948	2.13	98871	123332	0.4449
52	238752	162435	76317	2.12	112480	126272	0.4711
53	188573	128725	59848	2.15	80856	107717	0.4287
54	206155	139805	66350	2.1	91019	115136	0.4415
55	197428	134014	63414	2.11	95098	102330	0.4816
56	197448	132602	64846	2.04	89801	107647	0.4548
57	221259	149078	72181	2.06	106511	114748	0.4813
58	197697	133921	63776	2.09	84823	112874	0.429
59	202334	136932	65402	2.09	105781	96553	0.5228
60	166182	114277	51905	2.2	70445	95737	0.4239
61	193835	132714	61121	2.17	81529	112306	0.4206
62	196300	132034	64266	2.05	86760	109540	0.4419
63	232976	157308	75668	2.07	116988	115988	0.5021
64	225228	151811	73417	2.06	108625	116603	0.4822
65	222098	150077	72021	2.08	98466	123632	0.4433
66	208157	142397	65760	2.16	93190	114967	0.4476
67	338476	228809	109667	2.08	192457	146019	0.5685
68	229503	155158	74345	2.08	113939	115564	0.4964
69	180445	122024	58421	2.08	82205	98240	0.4555
70	210520	141604	68916	2.05	94702	115818	0.4498
71	191697	129256	62441	2.07	82620	109077	0.4309
72	226775	154220	72555	2.12	98152	128623	0.4328
73	189233	127582	61651	2.06	86395	102838	0.4565
74	227934	154315	73619	2.09	105693	122241	0.4637
75	189888	127654	62234	2.05	90525	99363	0.4767
76	203458	137234	66224	2.07	92510	110948	0.4546
77	212329	144347	67982	2.12	93216	119113	0.439
78	205280	138524	66756	2.07	97109	108171	0.473
79	208600	141379	67221	2.1	98047	110553	0.47
80	189563	126845	62718	2.02	83976	105587	0.4429
81	226063	153210	72853	2.1	96561	129502	0.4271
82	212735	144690	68045	2.12	89631	123104	0.4213
83	215628	145927	69701	2.09	100051	115577	0.4639
84	249507	168529	80978	2.08	114372	135135	0.4583
85	218947	148065	70882	2.08	97969	120978	0.4474
86	202510	136625	65885	2.07	97561	104949	0.4817
87	184525	125476	59049	2.12	85391	99134	0.4627
88	209631	141197	68434	2.06	99307	110324	0.4737
89	206099	139865	66234	2.11	96747	109352	0.4694
90	222346	151111	71235	2.12	115877	106469	0.5211
91	182943	124235	58708	2.11	81169	101774	0.4436
92	177920	122257	55663	2.19	81899	96021	0.4603
93	213744	144912	68832	2.1	98179	115565	0.4593
94	194052	130137	63915	2.03	87588	106464	0.4513
95	161761	110233	51528	2.13	67730	94031	0.4187
96	231804	157466	74338	2.11	109794	122010	0.4736
97	125520	87325	38195	2.28	45911	79609	0.3657
98	190215	129360	60855	2.12	83540	106675	0.4391
99	158858	107405	51453	2.08	64974	93884	0.409
100	133315	90389	42926	2.1	51646	81669	0.3873
101	191321	130064	61257	2.12	86119	105202	0.4501
102	200078	134567	65511	2.05	85058	115020	0.4251
103	163631	111521	52110	2.14	65765	97866	0.4019
104	182984	124509	58475	2.12	74068	108916	0.4047
105	182351	123042	59309	2.07	77844	104507	0.4268
106	204107	139492	64615	2.15	97407	106700	0.4772
107	173391	118057	55334	2.13	80114	93277	0.462
108	143345	97499	45846	2.12	60736	82609	0.4237
109	184218	124645	59573	2.09	73059	111159	0.3965
110	165194	111327	53867	2.06	67690	97504	0.4097
111	185491	125811	59680	2.1	72195	113296	0.3892
112	155739	106204	49535	2.14	67237	88502	0.4317
113	189010	127930	61080	2.09	79196	109814	0.419
114	172253	116923	55330	2.11	71540	100713	0.4153
115	170969	116411	54558	2.13	65667	105302	0.384
116	160405	109253	51152	2.13	67025	93380	0.4178
117	174771	118442	56329	2.1	73417	101354	0.42
118	157186	106931	50255	2.12	61277	95909	0.3898
119	188958	127930	61028	2.09	80195	108763	0.4244
120	151894	103547	48347	2.14	63918	87976	0.4208
121	152817	103518	49299	2.09	65035	87782	0.4255
122	191480	130085	61395	2.11	84309	107171	0.4403
123	137452	93151	44301	2.1	57797	79655	0.4204
124	159716	107551	52165	2.06	70362	89354	0.4405
125	180839	123227	57612	2.13	75506	105333	0.4175
126	205824	139826	65998	2.11	89091	116733	0.4328
127	200572	135327	65245	2.07	87759	112813	0.4375
128	154299	103749	50550	2.05	66557	87742	0.4313
129	169396	115386	54010	2.13	70302	99094	0.415
130	191207	131535	59672	2.2	85983	105224	0.4496
131	206639	141066	65573	2.15	89757	116882	0.4343
132	171149	116478	54671	2.13	75297	95852	0.4399
133	180187	122666	57521	2.13	74037	106150	0.4108
134	183568	123937	59631	2.07	76406	107162	0.4162
135	169141	116397	52744	2.2	74271	94870	0.4391
136	174283	119489	54794	2.18	74090	100193	0.4251
137	170427	116191	54236	2.14	75382	95045	0.4423
138	151299	102713	48586	2.11	61501	89798	0.4064
139	172007	117827	54180	2.17	75158	96849	0.4369
140	247717	167611	80106	2.09	110827	136890	0.4473
141	180451	122318	58133	2.1	68815	111636	0.3813
142	161854	110256	51598	2.13	68384	93470	0.4225
143	197512	134331	63181	2.12	81235	116277	0.4112
144	216043	146577	69466	2.11	91598	124445	0.4239
145	204972	141269	63703	2.21	88962	116010	0.434
146	180338	124035	56303	2.2	71812	108526	0.3982
147	194210	132687	61523	2.15	86344	107866	0.4445
148	147284	101359	45925	2.2	57239	90045	0.3886
149	217771	148555	69216	2.14	98828	118943	0.4538
150	137491	93637	43854	2.13	51435	86056	0.374
151	211632	145666	65966	2.2	93724	117908	0.4428
152	177836	121034	56802	2.13	72053	105783	0.4051
153	189191	129116	60075	2.14	80573	108618	0.4258
154	181076	123286	57790	2.13	83817	97259	0.4628
155	240208	163617	76591	2.13	105829	134379	0.4405
156	199032	136823	62209	2.19	84685	114347	0.4254
157	205706	141083	64623	2.18	84084	121622	0.4087
158	173791	118611	55180	2.14	70376	103415	0.4049
159	164116	111934	52182	2.14	65089	99027	0.3966
160	183834	125010	58824	2.12	73584	110250	0.4002
161	140520	97144	43376	2.23	53052	87468	0.3775
162	171707	116042	55665	2.08	71387	100320	0.4157
163	168358	114178	54180	2.1	65896	102462	0.3914
164	174338	118869	55469	2.14	76511	97827	0.4388
165	142934	97020	45914	2.11	54565	88369	0.3817
166	165317	111565	53752	2.07	69878	95439	0.4226
167	379320	256948	122372	2.09	246446	132874	0.6497
168	178046	120535	57511	2.09	74399	103647	0.4178
169	153649	104305	49344	2.11	61726	91923	0.4017
170	162241	109636	52605	2.08	70089	92152	0.432
171	177613	119901	57712	2.07	77762	99851	0.4378
172	175990	119770	56220	2.13	74440	101550	0.4229
173	165292	112110	53182	2.1	71721	93571	0.4339
174	144847	98957	45890	2.15	57035	87812	0.3937
175	207484	138983	68501	2.02	104689	102795	0.5045
176	234848	159140	75708	2.1	112867	121981	0.4805
177	224270	152296	71974	2.11	109739	114531	0.4893
178	240018	162285	77733	2.08	107673	132345	0.4486
179	194198	131642	62556	2.1	87097	107101	0.4484
180	213912	146672	67240	2.18	93980	119932	0.4393
181	249483	171353	78130	2.19	114702	134781	0.4597
182	216447	147905	68542	2.15	101772	114675	0.4701
183	178286	119414	58872	2.02	83987	94299	0.471
184	203192	137320	65872	2.08	95414	107778	0.4695
185	202182	137712	64470	2.13	89534	112648	0.4428
186	217732	147775	69957	2.11	100304	117428	0.4606
187	217640	148337	69303	2.14	96782	120858	0.4446
188	195279	132016	63263	2.08	87009	108270	0.4455
189	223623	150641	72982	2.06	109469	114154	0.4895
190	261781	175816	85965	2.04	126678	135103	0.4839
191	253544	172405	81139	2.12	114128	139416	0.4501
192	181459	123387	58072	2.12	76696	104763	0.4226
193	188001	127988	60013	2.13	84925	103076	0.4517
194	194638	131991	62647	2.1	83208	111430	0.4275
195	241347	165305	76042	2.17	108863	132484	0.451
196	204097	139307	64790	2.15	90188	113909	0.4418
197	227430	152772	74658	2.04	99762	127668	0.4386
198	214823	146004	68819	2.12	93676	121147	0.436
199	201421	136554	64867	2.1	95859	105562	0.4759
200	205033	139954	65079	2.15	93309	111724	0.455
201	229846	155473	74373	2.09	108588	121258	0.4724
202	215669	147112	68557	2.14	103365	112304	0.4792
203	202295	137363	64932	2.11	104515	97780	0.5166
204	222019	151376	70643	2.14	99458	122561	0.4479
205	219946	149331	70615	2.11	105069	114877	0.4777
206	200586	136356	64230	2.12	83070	117516	0.4141
207	214538	144355	70183	2.05	103615	110923	0.4829
208	185723	126429	59294	2.13	83902	101821	0.4517
209	196581	133347	63234	2.1	84352	112229	0.429
210	263058	180718	82340	2.19	120677	142381	0.4587
211	194964	132100	62864	2.1	82853	112111	0.4249
212	197454	134169	63285	2.12	98715	98739	0.4999
213	196035	132862	63173	2.1	89411	106624	0.456
214	205445	139566	65879	2.11	107866	97579	0.525
215	182572	126143	56429	2.23	76658	105914	0.4198
216	143997	98079	45918	2.13	60282	83715	0.4186
217	186439	127579	58860	2.16	81839	104600	0.4389
218	167832	115024	52808	2.17	74678	93154	0.4449
219	173139	117759	55380	2.12	72948	100191	0.4213
220	162654	110396	52258	2.11	74502	88152	0.458
221	177263	121422	55841	2.17	71796	105467	0.405
222	203024	138385	64639	2.14	93022	110002	0.4581
223	235908	161896	74012	2.18	104733	131175	0.4439
224	184900	126756	58144	2.18	77770	107130	0.4206
225	218264	150210	68054	2.2	102909	115355	0.4714
226	184744	126730	58014	2.18	77302	107442	0.4184
227	219285	149107	70178	2.12	98569	120716	0.4495
228	175636	119273	56363	2.11	79498	96138	0.4526
229	196953	133486	63467	2.1	89516	107437	0.4545
230	186613	125726	60887	2.06	81492	105121	0.4366
231	197187	134763	62424	2.15	86956	110231	0.4409
232	202617	137342	65275	2.1	86308	116309	0.4259
233	189487	128100	61387	2.08	85872	103615	0.4531
234	195360	133210	62150	2.14	86366	108994	0.442
235	216599	146938	69661	2.1	101017	115582	0.4663
236	165137	111904	53233	2.1	76516	88621	0.4633
237	181914	123134	58780	2.09	80250	101664	0.4411
238	173474	118282	55192	2.14	72005	101469	0.415
239	187277	126321	60956	2.07	80905	106372	0.432
240	177932	120935	56997	2.12	73540	104392	0.4133
241	181527	123650	57877	2.13	78733	102794	0.4337
242	197589	134288	63301	2.12	88187	109402	0.4463
243	187735	126433	61302	2.06	88962	98773	0.4738
244	185153	126833	58320	2.17	84079	101074	0.4541
245	200619	136174	64445	2.11	88713	111906	0.4421
246	190467	128292	62175	2.06	79163	111304	0.4156
247	195241	130707	64534	2.02	85874	109367	0.4398
248	178932	120924	58008	2.08	77802	101130	0.4348
249	201338	136135	65203	2.08	91841	109497	0.4561
250	199339	136332	63007	2.16	94523	104816	0.4741
251	226027	153782	72245	2.12	102254	123773	0.4523
252	208515	142004	66511	2.13	93380	115135	0.4478
253	197709	133809	63900	2.09	90523	107186	0.4578
254	198400	134188	64212	2.08	92204	106196	0.4647
255	207722	140652	67070	2.09	94727	112995	0.456
256	207684	141304	66380	2.12	90773	116911	0.437
Total	5208375
