# Supplementary material for: Identification of a major QTL underlying sugar content in peanut kernels based on the RIL mapping population
Source: Front Plant Sci. 2024 Jul 4;15:1423586. doi: 10.3389/fpls.2024.1423586 (PMC11254704; doi:10.3389/fpls.2024.1423586)
Supplement: Supplementary file 5 [file Table_4.xlsx]

## Sheet: Sheet1
Table S4 Bin markers in the high density genetic map and SNP numbers in each bin.
BinID	chr	start	end	SNP Numbers
C01P1586394	A01	0	3172789	29
C01P3540568	A01	3172789	3908347	5
C01P4136745	A01	3908347	4365144	1
C01P4442846	A01	4365144	4520548	3
C01P4595301	A01	4520548	4670054	1
C01P5027716	A01	4670054	5385378	5
C01P5390378	A01	5385378	5395378	5
C01P5406743	A01	5395378	5418109	1
C01P5438216	A01	5418109	5458323	1
C01P5477589	A01	5458323	5496855	2
C01P5520752	A01	5496855	5544649	4
C01P5558519	A01	5544649	5572390	2
C01P5593892	A01	5572390	5615395	3
C01P5642140	A01	5615395	5668885	11
C01P5687544	A01	5668885	5706203	3
C01P5725654	A01	5706203	5745106	7
C01P6128765	A01	5745106	6512424	22
C01P6633618	A01	6512424	6754813	2
C01P6770891	A01	6754813	6786970	1
C01P7030537	A01	6786970	7274105	1
C01P7288541	A01	7274105	7302978	2
C01P7710552	A01	7302978	8118127	1
C01P8246299	A01	8118127	8374472	1
C01P8465781	A01	8374472	8557091	1
C01P8652866	A01	8557091	8748642	1
C01P8873714	A01	8748642	8998787	2
C01P9038459	A01	8998787	9078131	1
C01P9102529	A01	9078131	9126928	1
C01P9418159	A01	9126928	9709391	1
C01P9936580	A01	9709391	10163770	1
C01P10225991	A01	10163770	10288213	1
C01P10345839	A01	10288213	10403465	4
C01P10490361	A01	10403465	10577257	3
C01P10589540	A01	10577257	10601824	1
C01P10693201	A01	10601824	10784579	2
C01P10931109	A01	10784579	11077640	1
C01P11108628	A01	11077640	11139617	1
C01P11254394	A01	11139617	11369171	3
C01P11421701	A01	11369171	11474231	1
C01P11537285	A01	11474231	11600340	3
C01P11622414	A01	11600340	11644488	5
C01P11708981	A01	11644488	11773474	10
C01P11783999	A01	11773474	11794525	3
C01P11861103	A01	11794525	11927682	19
C01P11936547	A01	11927682	11945413	3
C01P12006398	A01	11945413	12067383	15
C01P12208596	A01	12067383	12349810	31
C01P12388012	A01	12349810	12426215	4
C01P12465593	A01	12426215	12504972	7
C01P12705346	A01	12504972	12905720	44
C01P12982190	A01	12905720	13058661	18
C01P13176241	A01	13058661	13293822	37
C01P13892186	A01	13293822	14490550	165
C01P14672977	A01	14490550	14855405	52
C01P15363162	A01	14855405	15870920	99
C01P16355114	A01	15870920	16839308	101
C01P17945349	A01	16839308	19051390	232
C01P19465049	A01	19051390	19878708	93
C01P20085619	A01	19878708	20292530	48
C01P20495257	A01	20292530	20697984	52
C01P21059008	A01	20697984	21420032	92
C01P22653300	A01	21420032	23886569	357
C01P24379849	A01	23886569	24873129	113
C01P27539388	A01	24873129	30205648	773
C01P33686887	A01	30205648	37168126	853
C01P37438415	A01	37168126	37708704	83
C01P38166181	A01	37708704	38623658	105
C01P38681484	A01	38623658	38739311	15
C01P42961773	A01	38739311	47184235	1169
C01P49467869	A01	47184235	51751504	643
C01P53037916	A01	51751504	54324328	360
C01P56111608	A01	54324328	57898888	550
C01P59750388	A01	57898888	61601888	535
C01P67555247	A01	61601888	73508606	1650
C01P74360138	A01	73508606	75211670	269
C01P76138292	A01	75211670	77064914	275
C01P77504378	A01	77064914	77943842	130
C01P77951488	A01	77943842	77959134	1
C01P78772219	A01	77959134	79585305	211
C01P81808353	A01	79585305	84031402	723
C01P84441045	A01	84031402	84850689	160
C01P86424522	A01	84850689	87998356	470
C01P88076598	A01	87998356	88154841	19
C01P88745479	A01	88154841	89336118	175
C01P90580230	A01	89336118	91824342	398
C01P92963140	A01	91824342	94101939	300
C01P94434100	A01	94101939	94766262	58
C01P94832259	A01	94766262	94898256	11
C01P94932667	A01	94898256	94967079	14
C01P95088758	A01	94967079	95210438	42
C01P95242605	A01	95210438	95274773	9
C01P95290958	A01	95274773	95307143	3
C01P95494124	A01	95307143	95681105	41
C01P95834853	A01	95681105	95988601	42
C01P96006542	A01	95988601	96024484	3
C01P96461625	A01	96024484	96898767	122
C01P96918657	A01	96898767	96938547	4
C01P96944698	A01	96938547	96950849	4
C01P96973410	A01	96950849	96995972	7
C01P97118728	A01	96995972	97241484	24
C01P97271565	A01	97241484	97301646	4
C01P97360018	A01	97301646	97418390	9
C01P97437071	A01	97418390	97455753	4
C01P97510898	A01	97455753	97566043	8
C01P97674750	A01	97566043	97783458	29
C01P97825659	A01	97783458	97867860	14
C01P98037807	A01	97867860	98207754	42
C01P98241745	A01	98207754	98275736	15
C01P98303028	A01	98275736	98330320	14
C01P98374108	A01	98330320	98417897	12
C01P98464630	A01	98417897	98511363	3
C01P98521142	A01	98511363	98530921	2
C01P98543087	A01	98530921	98555253	2
C01P98569051	A01	98555253	98582849	5
C01P98593022	A01	98582849	98603196	2
C01P98641367	A01	98603196	98679539	2
C01P98688504	A01	98679539	98697469	1
C01P98765661	A01	98697469	98833854	22
C01P98868204	A01	98833854	98902555	14
C01P99292850	A01	98902555	99683146	76
C01P99902346	A01	99683146	100121547	31
C01P100153630	A01	100121547	100185714	3
C01P100211536	A01	100185714	100237358	3
C01P100246056	A01	100237358	100254754	4
C01P100277499	A01	100254754	100300245	3
C01P100311491	A01	100300245	100322737	4
C01P100340667	A01	100322737	100358598	1
C01P100408493	A01	100358598	100458388	22
C01P100478271	A01	100458388	100498155	5
C01P100517279	A01	100498155	100536403	4
C01P100645747	A01	100536403	100755092	1
C01P100836991	A01	100755092	100918890	1
C01P100948661	A01	100918890	100978433	1
C01P101018959	A01	100978433	101059486	2
C01P101103927	A01	101059486	101148369	1
C01P101214504	A01	101148369	101280640	1
C01P101411839	A01	101280640	101543039	4
C01P101594826	A01	101543039	101646614	1
C01P101770270	A01	101646614	101893927	2
C01P101903997	A01	101893927	101914068	8
C01P101980044	A01	101914068	102046021	10
C01P102325635	A01	102046021	102605249	1
C01P102732607	A01	102605249	102859966	2
C01P102965804	A01	102859966	103071643	3
C01P103133472	A01	103071643	103195302	2
C01P103284748	A01	103195302	103374195	1
C01P103469221	A01	103374195	103564248	3
C01P103809912	A01	103564248	104055576	3
C01P104133110	A01	104055576	104210644	2
C01P104386720	A01	104210644	104562796	1
C01P104643326	A01	104562796	104723857	1
C01P104976392	A01	104723857	105228927	3
C01P105254033	A01	105228927	105279139	1
C01P105295912	A01	105279139	105312686	2
C01P105418862	A01	105312686	105525038	2
C01P105535643	A01	105525038	105546249	1
C01P105723480	A01	105546249	105900712	1
C01P105905716	A01	105900712	105910721	1
C01P106006948	A01	105910721	106103175	2
C01P106124101	A01	106103175	106145027	1
C01P106652139	A01	106145027	107159252	4
C01P107392629	A01	107159252	107626006	3
C01P107799009	A01	107626006	107972013	1
C01P108011886	A01	107972013	108051759	2
C01P108171043	A01	108051759	108290327	1
C01P108381662	A01	108290327	108472997	1
C01P108548904	A01	108472997	108624812	4
C01P108640966	A01	108624812	108657120	2
C01P108666932	A01	108657120	108676744	1
C01P108783217	A01	108676744	108889691	1
C01P109228814	A01	108889691	109567938	2
C01P109692653	A01	109567938	109817369	2
C01P109846330	A01	109817369	109875291	1
C01P110170040	A01	109875291	110464789	2
C01P110546367	A01	110464789	110627946	2
C01P110798361	A01	110627946	110968777	2
C01P111093194	A01	110968777	111217611	3
C01P111791579	A01	111217611	112365548	31
C02P528631	A02	0	1057262	102
C02P1062707	A02	1057262	1068152	1
C02P1102643	A02	1068152	1137135	3
C02P1154676	A02	1137135	1172217	3
C02P1200520	A02	1172217	1228823	4
C02P1254510	A02	1228823	1280198	3
C02P1304298	A02	1280198	1328398	8
C02P1340064	A02	1328398	1351731	5
C02P1389802	A02	1351731	1427873	6
C02P1445381	A02	1427873	1462889	2
C02P1485480	A02	1462889	1508072	1
C02P1516183	A02	1508072	1524294	3
C02P1541055	A02	1524294	1557816	6
C02P1646671	A02	1557816	1735527	12
C02P1775601	A02	1735527	1815675	5
C02P1833462	A02	1815675	1851250	3
C02P1864391	A02	1851250	1877533	3
C02P1897322	A02	1877533	1917112	2
C02P1941682	A02	1917112	1966253	6
C02P1999017	A02	1966253	2031782	3
C02P2040501	A02	2031782	2049221	1
C02P2083780	A02	2049221	2118340	4
C02P2135712	A02	2118340	2153085	4
C02P2187686	A02	2153085	2222287	6
C02P2282492	A02	2222287	2342697	11
C02P2353630	A02	2342697	2364563	2
C02P2373170	A02	2364563	2381777	1
C02P2422811	A02	2381777	2463845	3
C02P2468845	A02	2463845	2473845	2
C02P2496407	A02	2473845	2518969	4
C02P2527929	A02	2518969	2536889	2
C02P2558883	A02	2536889	2580877	2
C02P2638207	A02	2580877	2695538	8
C02P2713626	A02	2695538	2731715	3
C02P2786038	A02	2731715	2840361	3
C02P2930954	A02	2840361	3021548	2
C02P3054326	A02	3021548	3087104	4
C02P3123793	A02	3087104	3160482	1
C02P3206421	A02	3160482	3252361	1
C02P3258468	A02	3252361	3264575	1
C02P3318596	A02	3264575	3372618	1
C02P3421100	A02	3372618	3469582	2
C02P3487862	A02	3469582	3506142	2
C02P3511610	A02	3506142	3517078	1
C02P3558650	A02	3517078	3600222	1
C02P3611067	A02	3600222	3621912	1
C02P3759859	A02	3621912	3897806	1
C02P3916184	A02	3897806	3934562	1
C02P4025843	A02	3934562	4117125	2
C02P4247559	A02	4117125	4377993	2
C02P4418402	A02	4377993	4458811	1
C02P4517787	A02	4458811	4576763	1
C02P4744663	A02	4576763	4912563	3
C02P5001376	A02	4912563	5090190	2
C02P5147480	A02	5090190	5204771	1
C02P5214329	A02	5204771	5223888	1
C02P5290749	A02	5223888	5357610	2
C02P5377862	A02	5357610	5398115	1
C02P5422426	A02	5398115	5446737	1
C02P5561300	A02	5446737	5675863	1
C02P5783575	A02	5675863	5891287	1
C02P6053180	A02	5891287	6215073	1
C02P6278803	A02	6215073	6342533	3
C02P6430515	A02	6342533	6518497	3
C02P6553754	A02	6518497	6589012	1
C02P6651997	A02	6589012	6714983	1
C02P6722194	A02	6714983	6729406	3
C02P6771639	A02	6729406	6813872	11
C02P6846614	A02	6813872	6879357	9
C02P6892140	A02	6879357	6904923	5
C02P6909923	A02	6904923	6914923	4
C02P6943373	A02	6914923	6971823	9
C02P6980975	A02	6971823	6990127	2
C02P7047614	A02	6990127	7105102	25
C02P7119708	A02	7105102	7134315	5
C02P7260478	A02	7134315	7386641	22
C02P7439295	A02	7386641	7491949	17
C02P7505346	A02	7491949	7518744	3
C02P7527949	A02	7518744	7537154	4
C02P7719043	A02	7537154	7900933	55
C02P7975943	A02	7900933	8050954	29
C02P8075307	A02	8050954	8099660	7
C02P8108512	A02	8099660	8117365	4
C02P8243718	A02	8117365	8370072	35
C02P8466105	A02	8370072	8562139	22
C02P8575580	A02	8562139	8589021	4
C02P8661531	A02	8589021	8734041	17
C02P9045260	A02	8734041	9356479	88
C02P9433222	A02	9356479	9509965	34
C02P9542787	A02	9509965	9575609	13
C02P9594663	A02	9575609	9613718	4
C02P9650142	A02	9613718	9686567	13
C02P9698514	A02	9686567	9710462	6
C02P9726098	A02	9710462	9741734	4
C02P9786024	A02	9741734	9830314	9
C02P9858795	A02	9830314	9887276	9
C02P9914611	A02	9887276	9941946	3
C02P10046898	A02	9941946	10151851	29
C02P10176991	A02	10151851	10202131	8
C02P10393938	A02	10202131	10585745	61
C02P10628335	A02	10585745	10670926	15
C02P10724073	A02	10670926	10777221	14
C02P10798973	A02	10777221	10820725	11
C02P10897640	A02	10820725	10974555	34
C02P11045012	A02	10974555	11115469	11
C02P11342279	A02	11115469	11569089	66
C02P11635297	A02	11569089	11701505	25
C02P11777313	A02	11701505	11853121	24
C02P11898943	A02	11853121	11944766	11
C02P11952574	A02	11944766	11960383	5
C02P12248242	A02	11960383	12536102	79
C02P12787358	A02	12536102	13038614	76
C02P13372612	A02	13038614	13706611	94
C02P13904430	A02	13706611	14102249	59
C02P14385806	A02	14102249	14669364	79
C02P14752311	A02	14669364	14835259	20
C02P15045794	A02	14835259	15256329	63
C02P17074733	A02	15256329	18893137	395
C02P19045157	A02	18893137	19197177	44
C02P19581185	A02	19197177	19965193	89
C02P20203927	A02	19965193	20442661	64
C02P21550983	A02	20442661	22659305	249
C02P22964861	A02	22659305	23270418	51
C02P24140161	A02	23270418	25009905	262
C02P27013455	A02	25009905	29017005	530
C02P29247776	A02	29017005	29478548	82
C02P30435448	A02	29478548	31392348	282
C02P36135988	A02	31392348	40879628	1383
C02P42247614	A02	40879628	43615601	369
C02P46442067	A02	43615601	49268533	890
C02P57646897	A02	49268533	66025262	2194
C02P66712291	A02	66025262	67399320	190
C02P67600277	A02	67399320	67801235	52
C02P67959949	A02	67801235	68118663	40
C02P69008594	A02	68118663	69898525	242
C02P70595805	A02	69898525	71293086	177
C02P71333699	A02	71293086	71374312	15
C02P71451225	A02	71374312	71528139	15
C02P72028804	A02	71528139	72529470	151
C02P72739727	A02	72529470	72949985	68
C02P73011645	A02	72949985	73073305	25
C02P73281934	A02	73073305	73490563	55
C02P78407033	A02	73490563	83323503	1294
C02P83599967	A02	83323503	83876431	89
C02P83976017	A02	83876431	84075604	27
C02P84165996	A02	84075604	84256388	32
C02P84369634	A02	84256388	84482881	22
C02P84621422	A02	84482881	84759963	40
C02P84865084	A02	84759963	84970206	33
C02P85071260	A02	84970206	85172314	53
C02P85215344	A02	85172314	85258374	12
C02P86061286	A02	85258374	86864198	235
C02P86874360	A02	86864198	86884522	1
C02P87423828	A02	86884522	87963134	125
C02P87998140	A02	87963134	88033147	9
C02P88190454	A02	88033147	88347762	35
C02P88369340	A02	88347762	88390919	7
C02P88413077	A02	88390919	88435236	6
C02P88502758	A02	88435236	88570280	17
C02P88615903	A02	88570280	88661526	16
C02P88673032	A02	88661526	88684539	3
C02P88697776	A02	88684539	88711013	4
C02P88824821	A02	88711013	88938630	23
C02P88966789	A02	88938630	88994949	4
C02P89126711	A02	88994949	89258473	35
C02P89645663	A02	89258473	90032853	96
C02P90048508	A02	90032853	90064163	6
C02P90096852	A02	90064163	90129541	12
C02P90165601	A02	90129541	90201662	18
C02P90221658	A02	90201662	90241654	6
C02P90247174	A02	90241654	90252694	1
C02P90264019	A02	90252694	90275345	8
C02P90283076	A02	90275345	90290807	4
C02P90388768	A02	90290807	90486729	22
C02P90497785	A02	90486729	90508841	2
C02P90629957	A02	90508841	90751073	28
C02P90785948	A02	90751073	90820824	7
C02P91043535	A02	90820824	91266246	45
C02P91379541	A02	91266246	91492837	33
C02P91665001	A02	91492837	91837166	44
C02P91888731	A02	91837166	91940296	14
C02P91953238	A02	91940296	91966180	5
C02P91976259	A02	91966180	91986338	2
C02P92003272	A02	91986338	92020206	7
C02P92032659	A02	92020206	92045113	5
C02P92052882	A02	92045113	92060652	1
C02P92074880	A02	92060652	92089109	5
C02P92167578	A02	92089109	92246048	18
C02P92254371	A02	92246048	92262694	3
C02P92302411	A02	92262694	92342128	18
C02P92351782	A02	92342128	92361437	1
C02P92409466	A02	92361437	92457495	10
C02P92517823	A02	92457495	92578152	13
C02P92671890	A02	92578152	92765628	19
C02P92779417	A02	92765628	92793207	1
C02P92814192	A02	92793207	92835177	5
C02P92929489	A02	92835177	93023802	23
C02P93033198	A02	93023802	93042595	1
C02P93049197	A02	93042595	93055800	2
C02P93146061	A02	93055800	93236323	21
C02P93316815	A02	93236323	93397308	17
C02P93441612	A02	93397308	93485917	9
C02P93524070	A02	93485917	93562223	8
C02P93595532	A02	93562223	93628842	11
C02P93749111	A02	93628842	93869381	43
C02P93907515	A02	93869381	93945649	3
C02P93968382	A02	93945649	93991116	5
C02P94089456	A02	93991116	94187797	24
C02P94226094	A02	94187797	94264391	11
C02P94297840	A02	94264391	94331290	12
C02P94381922	A02	94331290	94432554	10
C02P94439950	A02	94432554	94447346	4
C02P94462794	A02	94447346	94478243	5
C02P94496953	A02	94478243	94515663	7
C02P94551017	A02	94515663	94586371	9
C02P94648536	A02	94586371	94710701	21
C02P94818125	A02	94710701	94925550	21
C02P95126042	A02	94925550	95326534	41
C02P95341100	A02	95326534	95355667	8
C02P95362701	A02	95355667	95369735	10
C02P95383424	A02	95369735	95397114	6
C02P95449818	A02	95397114	95502523	8
C02P95515041	A02	95502523	95527559	3
C02P95537170	A02	95527559	95546782	4
C02P95552046	A02	95546782	95557310	6
C02P95563555	A02	95557310	95569801	1
C02P95641160	A02	95569801	95712520	29
C02P95832216	A02	95712520	95951913	26
C02P95989902	A02	95951913	96027892	7
C02P96079219	A02	96027892	96130546	11
C02P96175293	A02	96130546	96220040	11
C02P96244605	A02	96220040	96269171	1
C02P96282281	A02	96269171	96295391	4
C02P96305185	A02	96295391	96314979	2
C02P96350693	A02	96314979	96386407	12
C02P96397266	A02	96386407	96408125	1
C02P96433411	A02	96408125	96458698	4
C02P96501732	A02	96458698	96544766	4
C02P96554020	A02	96544766	96563274	2
C02P96575192	A02	96563274	96587111	2
C02P96608968	A02	96587111	96630826	11
C02P96639484	A02	96630826	96648142	2
C02P96680663	A02	96648142	96713184	10
C02P96724426	A02	96713184	96735668	1
C02P96741356	A02	96735668	96747044	2
C02P96784311	A02	96747044	96821578	11
C02P96909949	A02	96821578	96998321	11
C02P97016762	A02	96998321	97035203	1
C02P97042457	A02	97035203	97049711	2
C02P97102236	A02	97049711	97154761	10
C02P97184521	A02	97154761	97214281	12
C02P97320095	A02	97214281	97425910	30
C02P97431609	A02	97425910	97437309	3
C02P97444948	A02	97437309	97452587	1
C02P97464134	A02	97452587	97475681	1
C02P97499588	A02	97475681	97523496	13
C02P97621397	A02	97523496	97719299	31
C02P97733280	A02	97719299	97747261	2
C02P97756862	A02	97747261	97766464	3
C02P97773086	A02	97766464	97779709	1
C02P97787059	A02	97779709	97794409	7
C02P97803164	A02	97794409	97811919	2
C02P97868528	A02	97811919	97925137	11
C02P97981106	A02	97925137	98037075	8
C02P98042591	A02	98037075	98048108	1
C02P98060502	A02	98048108	98072897	1
C02P98093858	A02	98072897	98114820	11
C02P98132955	A02	98114820	98151090	3
C02P98159779	A02	98151090	98168468	3
C02P98206654	A02	98168468	98244841	5
C02P98292261	A02	98244841	98339681	8
C02P98345213	A02	98339681	98350745	7
C02P98372752	A02	98350745	98394760	5
C02P98402859	A02	98394760	98410959	1
C02P98460628	A02	98410959	98510297	10
C02P98554897	A02	98510297	98599497	10
C02P98608687	A02	98599497	98617878	2
C02P98624806	A02	98617878	98631735	4
C02P98801559	A02	98631735	98971384	45
C02P99067815	A02	98971384	99164247	8
C02P99183148	A02	99164247	99202049	2
C02P99215155	A02	99202049	99228261	3
C02P99260057	A02	99228261	99291853	2
C02P99350772	A02	99291853	99409691	3
C02P99434897	A02	99409691	99460103	2
C02P99475167	A02	99460103	99490232	3
C02P99522724	A02	99490232	99555217	6
C02P99569721	A02	99555217	99584225	6
C02P99608405	A02	99584225	99632585	9
C02P99646529	A02	99632585	99660473	1
C02P99678618	A02	99660473	99696763	1
C02P99709186	A02	99696763	99721610	2
C02P100344006	A02	99721610	100966403	71
C03P758466	A03	0	1516933	34
C03P1532569	A03	1516933	1548206	3
C03P1564365	A03	1548206	1580525	2
C03P1604644	A03	1580525	1628763	5
C03P1649869	A03	1628763	1670976	2
C03P1713074	A03	1670976	1755173	14
C03P2185878	A03	1755173	2616584	3
C03P2758027	A03	2616584	2899471	1
C03P3001046	A03	2899471	3102622	2
C03P3126520	A03	3102622	3150419	1
C03P3161205	A03	3150419	3171992	1
C03P3200677	A03	3171992	3229362	5
C03P3258212	A03	3229362	3287062	7
C03P3356657	A03	3287062	3426253	12
C03P3679167	A03	3426253	3932081	15
C03P3995412	A03	3932081	4058743	1
C03P4177455	A03	4058743	4296168	1
C03P4475270	A03	4296168	4654373	2
C03P4865116	A03	4654373	5075860	1
C03P5101250	A03	5075860	5126641	1
C03P5727676	A03	5126641	6328712	3
C03P6354123	A03	6328712	6379535	1
C03P6456552	A03	6379535	6533569	1
C03P6677750	A03	6533569	6821932	1
C03P6874671	A03	6821932	6927410	1
C03P7148339	A03	6927410	7369268	1
C03P7468686	A03	7369268	7568105	1
C03P7675356	A03	7568105	7782607	3
C03P7868212	A03	7782607	7953817	2
C03P8026066	A03	7953817	8098316	1
C03P8358005	A03	8098316	8617694	2
C03P8718253	A03	8617694	8818813	1
C03P9100207	A03	8818813	9381601	2
C03P9461951	A03	9381601	9542302	1
C03P9687135	A03	9542302	9831968	2
C03P9897707	A03	9831968	9963446	1
C03P10111320	A03	9963446	10259194	3
C03P10335561	A03	10259194	10411928	4
C03P10825894	A03	10411928	11239861	1
C03P11591186	A03	11239861	11942512	2
C03P11984302	A03	11942512	12026093	1
C03P12033833	A03	12026093	12041574	1
C03P12139955	A03	12041574	12238336	3
C03P12256081	A03	12238336	12273826	1
C03P12411618	A03	12273826	12549411	2
C03P13158916	A03	12549411	13768422	3
C03P13989152	A03	13768422	14209882	1
C03P14402355	A03	14209882	14594829	1
C03P15447418	A03	14594829	16300007	5
C03P16724812	A03	16300007	17149617	2
C03P17223750	A03	17149617	17297883	5
C03P18227545	A03	17297883	19157208	5
C03P19403047	A03	19157208	19648886	1
C03P19688544	A03	19648886	19728202	2
C03P19931424	A03	19728202	20134646	2
C03P20818099	A03	20134646	21501553	4
C03P21600235	A03	21501553	21698917	1
C03P22221049	A03	21698917	22743182	2
C03P22874928	A03	22743182	23006675	1
C03P23063780	A03	23006675	23120886	1
C03P23142109	A03	23120886	23163333	3
C03P23426139	A03	23163333	23688945	6
C03P23703196	A03	23688945	23717447	1
C03P23935752	A03	23717447	24154058	7
C03P24191834	A03	24154058	24229610	1
C03P24371440	A03	24229610	24513270	5
C03P24734566	A03	24513270	24955862	8
C03P25094814	A03	24955862	25233766	1
C03P25327780	A03	25233766	25421794	4
C03P25961827	A03	25421794	26501861	14
C03P26519635	A03	26501861	26537410	2
C03P26643778	A03	26537410	26750146	7
C03P26784896	A03	26750146	26819646	3
C03P26849677	A03	26819646	26879708	2
C03P27415557	A03	26879708	27951406	43
C03P28229454	A03	27951406	28507503	14
C03P28689618	A03	28507503	28871733	12
C03P28904364	A03	28871733	28936996	3
C03P29293697	A03	28936996	29650399	29
C03P29712820	A03	29650399	29775241	7
C03P29822825	A03	29775241	29870409	5
C03P30050409	A03	29870409	30230410	11
C03P30278461	A03	30230410	30326512	3
C03P30402900	A03	30326512	30479289	3
C03P30579855	A03	30479289	30680421	8
C03P30734516	A03	30680421	30788611	2
C03P31130360	A03	30788611	31472110	8
C03P31488743	A03	31472110	31505376	6
C03P31936878	A03	31505376	32368380	13
C03P32491445	A03	32368380	32614510	10
C03P33129588	A03	32614510	33644667	12
C03P33828343	A03	33644667	34012020	4
C03P34045889	A03	34012020	34079758	4
C03P34242403	A03	34079758	34405048	3
C03P34848046	A03	34405048	35291044	14
C03P35640674	A03	35291044	35990304	31
C03P37148909	A03	35990304	38307515	82
C03P38468340	A03	38307515	38629165	10
C03P38687967	A03	38629165	38746769	1
C03P39223751	A03	38746769	39700734	28
C03P39757175	A03	39700734	39813617	3
C03P40205858	A03	39813617	40598099	21
C03P40639088	A03	40598099	40680077	5
C03P40887554	A03	40680077	41095031	12
C03P41485682	A03	41095031	41876333	22
C03P42325130	A03	41876333	42773928	24
C03P42834115	A03	42773928	42894302	1
C03P42907967	A03	42894302	42921633	1
C03P42962131	A03	42921633	43002630	3
C03P43014197	A03	43002630	43025764	3
C03P43034300	A03	43025764	43042837	3
C03P43113385	A03	43042837	43183933	1
C03P43196932	A03	43183933	43209931	1
C03P43220352	A03	43209931	43230773	2
C03P43427866	A03	43230773	43624959	11
C03P45294039	A03	43624959	46963119	90
C03P47876189	A03	46963119	48789259	58
C03P48999497	A03	48789259	49209735	13
C03P49252775	A03	49209735	49295816	3
C03P49525092	A03	49295816	49754368	12
C03P51861492	A03	49754368	53968616	122
C03P58563493	A03	53968616	63158370	271
C03P67021776	A03	63158370	70885182	219
C03P75515024	A03	70885182	80144866	314
C03P93799197	A03	80144866	107453528	1340
C03P110125686	A03	107453528	112797844	338
C03P115183781	A03	112797844	117569718	281
C03P119223395	A03	117569718	120877072	162
C03P121106835	A03	120877072	121336598	28
C03P121352164	A03	121336598	121367730	5
C03P121583459	A03	121367730	121799189	21
C03P121844852	A03	121799189	121890515	3
C03P122697482	A03	121890515	123504450	84
C03P124291846	A03	123504450	125079243	90
C03P125103887	A03	125079243	125128531	1
C03P125279867	A03	125128531	125431203	23
C03P125440302	A03	125431203	125449401	1
C03P125608737	A03	125449401	125768073	19
C03P125968289	A03	125768073	126168505	28
C03P126184786	A03	126168505	126201068	1
C03P126387258	A03	126201068	126573449	16
C03P126777656	A03	126573449	126981863	10
C03P127060732	A03	126981863	127139601	1
C03P127149018	A03	127139601	127158436	1
C03P127202724	A03	127158436	127247013	7
C03P127280888	A03	127247013	127314764	4
C03P127430300	A03	127314764	127545837	9
C03P127563293	A03	127545837	127580749	2
C03P127687660	A03	127580749	127794571	18
C03P127934473	A03	127794571	128074376	15
C03P128115048	A03	128074376	128155721	2
C03P128364578	A03	128155721	128573435	32
C03P128639641	A03	128573435	128705848	7
C03P128973442	A03	128705848	129241037	30
C03P129309550	A03	129241037	129378064	11
C03P129408785	A03	129378064	129439507	5
C03P129487538	A03	129439507	129535570	5
C03P129563591	A03	129535570	129591613	3
C03P129650635	A03	129591613	129709658	6
C03P129865950	A03	129709658	130022242	20
C03P130066983	A03	130022242	130111724	7
C03P130117495	A03	130111724	130123267	2
C03P130135742	A03	130123267	130148217	1
C03P130168293	A03	130148217	130188370	3
C03P130266832	A03	130188370	130345295	8
C03P130390965	A03	130345295	130436636	5
C03P130493332	A03	130436636	130550029	10
C03P130637977	A03	130550029	130725926	7
C03P130989636	A03	130725926	131253347	21
C03P131258347	A03	131253347	131263347	1
C03P131284903	A03	131263347	131306459	2
C03P131319572	A03	131306459	131332685	4
C03P131485704	A03	131332685	131638724	5
C03P131678764	A03	131638724	131718805	11
C03P131987669	A03	131718805	132256534	43
C03P132266624	A03	132256534	132276715	1
C03P132477294	A03	132276715	132677873	20
C03P132683850	A03	132677873	132689828	1
C03P132733079	A03	132689828	132776331	5
C03P132784940	A03	132776331	132793549	1
C03P132801559	A03	132793549	132809570	3
C03P132895790	A03	132809570	132982010	4
C03P132995738	A03	132982010	133009466	4
C03P133045295	A03	133009466	133081125	10
C03P133090067	A03	133081125	133099010	3
C03P133129823	A03	133099010	133160637	6
C03P133253846	A03	133160637	133347056	9
C03P133365065	A03	133347056	133383075	3
C03P133413598	A03	133383075	133444121	6
C03P133485442	A03	133444121	133526764	9
C03P133543808	A03	133526764	133560852	3
C03P133621767	A03	133560852	133682683	20
C03P133713132	A03	133682683	133743582	6
C03P133774445	A03	133743582	133805309	1
C03P133850262	A03	133805309	133895216	1
C03P133907303	A03	133895216	133919390	3
C03P133961280	A03	133919390	134003170	5
C03P134036676	A03	134003170	134070182	2
C03P134253033	A03	134070182	134435884	2
C03P134449085	A03	134435884	134462287	1
C03P134543465	A03	134462287	134624643	2
C03P134748431	A03	134624643	134872219	3
C03P134943258	A03	134872219	135014297	2
C03P135390321	A03	135014297	135766346	2
C03P135772697	A03	135766346	135779049	1
C03P135818600	A03	135779049	135858152	1
C03P136032737	A03	135858152	136207322	1
C03P136370705	A03	136207322	136534089	1
C03P136943464	A03	136534089	137352839	2
C03P137358784	A03	137352839	137364730	2
C03P137373684	A03	137364730	137382639	4
C03P137572471	A03	137382639	137762304	56
C03P137886900	A03	137762304	138011496	32
C03P138054184	A03	138011496	138096872	13
C03P138102936	A03	138096872	138109000	4
C03P138167769	A03	138109000	138226539	15
C03P138257645	A03	138226539	138288751	8
C03P138295700	A03	138288751	138302649	3
C03P138365194	A03	138302649	138427739	12
C03P138478203	A03	138427739	138528668	20
C03P138554329	A03	138528668	138579991	13
C03P138612643	A03	138579991	138645296	2
C03P138655290	A03	138645296	138665285	5
C03P138720273	A03	138665285	138775261	18
C03P138791735	A03	138775261	138808210	3
C03P138827960	A03	138808210	138847711	9
C03P138885840	A03	138847711	138923969	6
C03P139031926	A03	138923969	139139884	38
C03P139244464	A03	139139884	139349044	21
C03P139370572	A03	139349044	139392101	6
C03P139410174	A03	139392101	139428248	5
C03P139450656	A03	139428248	139473065	2
C03P139492901	A03	139473065	139512737	3
C03P139555364	A03	139512737	139597991	9
C03P139605804	A03	139597991	139613617	1
C03P139619033	A03	139613617	139624450	1
C03P139643236	A03	139624450	139662023	1
C03P139717170	A03	139662023	139772318	13
C03P139793207	A03	139772318	139814097	5
C03P139940432	A03	139814097	140066768	22
C03P140266455	A03	140066768	140466143	45
C03P140472546	A03	140466143	140478949	1
C03P140549236	A03	140478949	140619524	23
C03P140625909	A03	140619524	140632294	2
C03P140645889	A03	140632294	140659484	4
C03P140688564	A03	140659484	140717645	13
C03P140727034	A03	140717645	140736423	2
C03P140765404	A03	140736423	140794386	8
C03P140806756	A03	140794386	140819127	3
C03P140857318	A03	140819127	140895510	4
C03P140909261	A03	140895510	140923012	3
C03P140963531	A03	140923012	141004050	15
C03P141032560	A03	141004050	141061071	5
C03P141081376	A03	141061071	141101682	8
C03P141143745	A03	141101682	141185809	9
C03P141210791	A03	141185809	141235774	8
C03P141249419	A03	141235774	141263065	4
C03P141270086	A03	141263065	141277107	3
C03P141296779	A03	141277107	141316451	6
C03P141366556	A03	141316451	141416662	16
C03P141487085	A03	141416662	141557509	26
C03P141571707	A03	141557509	141585905	3
C03P141608832	A03	141585905	141631759	12
C03P142353933	A03	141631759	143076107	185
C04P662711	A04	0	1325423	99
C04P1351659	A04	1325423	1377896	4
C04P1392354	A04	1377896	1406812	3
C04P1428513	A04	1406812	1450214	10
C04P1482494	A04	1450214	1514775	3
C04P1520154	A04	1514775	1525533	4
C04P1661124	A04	1525533	1796716	5
C04P1806734	A04	1796716	1816753	2
C04P1833023	A04	1816753	1849294	4
C04P1860851	A04	1849294	1872409	1
C04P1931313	A04	1872409	1990217	10
C04P2024625	A04	1990217	2059033	6
C04P2070291	A04	2059033	2081549	2
C04P2106845	A04	2081549	2132141	10
C04P2148299	A04	2132141	2164458	1
C04P2172882	A04	2164458	2181307	1
C04P2202981	A04	2181307	2224656	4
C04P2234690	A04	2224656	2244725	1
C04P2307524	A04	2244725	2370324	2
C04P2453182	A04	2370324	2536041	1
C04P2703979	A04	2536041	2871918	2
C04P3220153	A04	2871918	3568389	1
C04P3829179	A04	3568389	4089970	2
C04P4520499	A04	4089970	4951029	2
C04P5082936	A04	4951029	5214844	1
C04P5270123	A04	5214844	5325403	3
C04P5487984	A04	5325403	5650565	1
C04P5747307	A04	5650565	5844049	2
C04P5894610	A04	5844049	5945171	2
C04P5985371	A04	5945171	6025572	3
C04P6233060	A04	6025572	6440548	4
C04P6803385	A04	6440548	7166223	3
C04P7196257	A04	7166223	7226291	6
C04P7318689	A04	7226291	7411088	3
C04P7532051	A04	7411088	7653015	1
C04P7736601	A04	7653015	7820188	2
C04P7944330	A04	7820188	8068473	5
C04P8279765	A04	8068473	8491058	2
C04P8775812	A04	8491058	9060567	3
C04P9088312	A04	9060567	9116057	1
C04P9230256	A04	9116057	9344456	2
C04P9474723	A04	9344456	9604990	1
C04P9676007	A04	9604990	9747024	2
C04P9767800	A04	9747024	9788576	3
C04P9831354	A04	9788576	9874132	1
C04P9930416	A04	9874132	9986700	4
C04P10208412	A04	9986700	10430125	14
C04P10486851	A04	10430125	10543578	3
C04P10564647	A04	10543578	10585716	3
C04P10644889	A04	10585716	10704063	4
C04P11111235	A04	10704063	11518407	14
C04P11731811	A04	11518407	11945215	5
C04P12663865	A04	11945215	13382516	25
C04P14034647	A04	13382516	14686778	32
C04P14789924	A04	14686778	14893070	8
C04P14966867	A04	14893070	15040664	4
C04P16549303	A04	15040664	18057942	76
C04P19272730	A04	18057942	20487518	61
C04P24402843	A04	20487518	28318168	192
C04P30035679	A04	28318168	31753191	76
C04P31759622	A04	31753191	31766054	1
C04P42539928	A04	31766054	53313802	510
C04P57655468	A04	53313802	61997135	240
C04P67854117	A04	61997135	73711099	319
C04P74241890	A04	73711099	74772682	33
C04P75101117	A04	74772682	75429553	19
C04P77562997	A04	75429553	79696442	89
C04P79789148	A04	79696442	79881854	3
C04P81067124	A04	79881854	82252395	53
C04P82407118	A04	82252395	82561841	8
C04P82731767	A04	82561841	82901694	6
C04P84570453	A04	82901694	86239213	79
C04P87220108	A04	86239213	88201004	48
C04P88710368	A04	88201004	89219733	28
C04P89232398	A04	89219733	89245064	1
C04P90421688	A04	89245064	91598313	55
C04P93071649	A04	91598313	94544985	59
C04P96648373	A04	94544985	98751761	100
C04P99288514	A04	98751761	99825268	20
C04P101171840	A04	99825268	102518412	51
C04P102714052	A04	102518412	102909693	4
C04P103156044	A04	102909693	103402395	1
C04P103504771	A04	103402395	103607148	2
C04P103928487	A04	103607148	104249827	4
C04P104277715	A04	104249827	104305603	4
C04P104384309	A04	104305603	104463016	1
C04P104679776	A04	104463016	104896536	3
C04P104903908	A04	104896536	104911281	1
C04P105078114	A04	104911281	105244948	1
C04P105262518	A04	105244948	105280089	1
C04P105471309	A04	105280089	105662529	3
C04P105813289	A04	105662529	105964050	3
C04P106985687	A04	105964050	108007324	13
C04P108161386	A04	108007324	108315448	2
C04P109249656	A04	108315448	110183864	18
C04P110275440	A04	110183864	110367017	1
C04P110598425	A04	110367017	110829834	1
C04P111021639	A04	110829834	111213444	1
C04P111519763	A04	111213444	111826082	5
C04P111839419	A04	111826082	111852757	1
C04P112162751	A04	111852757	112472745	2
C04P112495633	A04	112472745	112518522	1
C04P112556085	A04	112518522	112593648	2
C04P112809095	A04	112593648	113024543	3
C04P113244419	A04	113024543	113464295	3
C04P113615144	A04	113464295	113765994	3
C04P113838200	A04	113765994	113910406	3
C04P114056147	A04	113910406	114201889	1
C04P114273278	A04	114201889	114344667	3
C04P114408376	A04	114344667	114472086	1
C04P114646444	A04	114472086	114820802	3
C04P114828404	A04	114820802	114836007	1
C04P114854107	A04	114836007	114872208	2
C04P115129090	A04	114872208	115385973	4
C04P115391145	A04	115385973	115396318	1
C04P115615875	A04	115396318	115835432	3
C04P116013013	A04	115835432	116190594	2
C04P116549123	A04	116190594	116907653	5
C04P116967259	A04	116907653	117026865	4
C04P117156168	A04	117026865	117285472	2
C04P117312642	A04	117285472	117339812	2
C04P117348365	A04	117339812	117356919	1
C04P117620302	A04	117356919	117883685	6
C04P117982083	A04	117883685	118080482	1
C04P118132979	A04	118080482	118185476	1
C04P118256335	A04	118185476	118327194	2
C04P118458153	A04	118327194	118589112	5
C04P118609769	A04	118589112	118630426	1
C04P118672711	A04	118630426	118714997	1
C04P118740201	A04	118714997	118765405	2
C04P118822948	A04	118765405	118880492	2
C04P119040514	A04	118880492	119200536	8
C04P119227653	A04	119200536	119254770	3
C04P119261783	A04	119254770	119268796	1
C04P119636017	A04	119268796	120003239	20
C04P120065759	A04	120003239	120128279	4
C04P120200475	A04	120128279	120272672	6
C04P120409391	A04	120272672	120546111	19
C04P120616149	A04	120546111	120686187	4
C04P120705691	A04	120686187	120725195	1
C04P120740535	A04	120725195	120755876	1
C04P120800029	A04	120755876	120844182	3
C04P120941520	A04	120844182	121038859	10
C04P121085768	A04	121038859	121132678	2
C04P121165619	A04	121132678	121198561	2
C04P121329359	A04	121198561	121460158	7
C04P121481544	A04	121460158	121502931	3
C04P121510198	A04	121502931	121517465	1
C04P121706820	A04	121517465	121896175	10
C04P122010508	A04	121896175	122124841	1
C04P122228883	A04	122124841	122332926	2
C04P122459638	A04	122332926	122586350	1
C04P122684822	A04	122586350	122783295	2
C04P122798913	A04	122783295	122814532	3
C04P122820949	A04	122814532	122827367	1
C04P122862353	A04	122827367	122897340	7
C04P122919201	A04	122897340	122941062	6
C04P122946821	A04	122941062	122952581	2
C04P122959771	A04	122952581	122966961	2
C04P122977567	A04	122966961	122988174	3
C04P123007011	A04	122988174	123025849	6
C04P123031694	A04	123025849	123037540	2
C04P123042840	A04	123037540	123048140	2
C04P123061174	A04	123048140	123074208	3
C04P123080003	A04	123074208	123085798	1
C04P123097700	A04	123085798	123109602	2
C04P123139218	A04	123109602	123168834	5
C04P123217587	A04	123168834	123266341	3
C04P123338128	A04	123266341	123409916	27
C04P123418657	A04	123409916	123427398	3
C04P123461681	A04	123427398	123495964	15
C04P123522774	A04	123495964	123549585	7
C04P123646036	A04	123549585	123742487	20
C04P123785228	A04	123742487	123827969	12
C04P123888447	A04	123827969	123948926	24
C04P123984384	A04	123948926	124019843	5
C04P124135817	A04	124019843	124251791	38
C04P124256801	A04	124251791	124261812	4
C04P124272929	A04	124261812	124284046	4
C04P124328133	A04	124284046	124372220	17
C04P124481968	A04	124372220	124591717	32
C04P124605001	A04	124591717	124618285	4
C04P124641672	A04	124618285	124665059	4
C04P124683360	A04	124665059	124701661	4
C04P125360845	A04	124701661	126020029	169
C05P3454742	A05	0	6909485	67
C05P6971593	A05	6909485	7033702	13
C05P7057109	A05	7033702	7080517	8
C05P7119240	A05	7080517	7157964	11
C05P7422387	A05	7157964	7686811	69
C05P7694943	A05	7686811	7703076	6
C05P7709370	A05	7703076	7715665	3
C05P7723392	A05	7715665	7731119	1
C05P7812387	A05	7731119	7893655	21
C05P8059762	A05	7893655	8225869	44
C05P8247799	A05	8225869	8269730	4
C05P8329273	A05	8269730	8388817	2
C05P8428082	A05	8388817	8467348	12
C05P8477184	A05	8467348	8487020	2
C05P8574125	A05	8487020	8661230	26
C05P8667529	A05	8661230	8673828	4
C05P8695335	A05	8673828	8716842	10
C05P8749588	A05	8716842	8782335	17
C05P8855250	A05	8782335	8928166	25
C05P8959428	A05	8928166	8990691	9
C05P9012521	A05	8990691	9034352	8
C05P9103985	A05	9034352	9173618	13
C05P9504670	A05	9173618	9835722	90
C05P9852912	A05	9835722	9870103	7
C05P9900972	A05	9870103	9931841	14
C05P10071660	A05	9931841	10211480	5
C05P10245485	A05	10211480	10279490	1
C05P10541130	A05	10279490	10802770	1
C05P11158941	A05	10802770	11515113	4
C05P11773063	A05	11515113	12031014	2
C05P12051695	A05	12031014	12072376	1
C05P12343523	A05	12072376	12614670	1
C05P12795202	A05	12614670	12975734	1
C05P13130192	A05	12975734	13284650	1
C05P13396734	A05	13284650	13508818	2
C05P16685306	A05	13508818	19861795	34
C05P20412949	A05	19861795	20964103	11
C05P21444773	A05	20964103	21925444	5
C05P22531351	A05	21925444	23137259	7
C05P24088978	A05	23137259	25040697	9
C05P25091702	A05	25040697	25142708	1
C05P25558408	A05	25142708	25974108	1
C05P26363590	A05	25974108	26753072	9
C05P27041437	A05	26753072	27329802	2
C05P27427034	A05	27329802	27524267	1
C05P27586365	A05	27524267	27648463	1
C05P28216500	A05	27648463	28784537	2
C05P29005543	A05	28784537	29226550	2
C05P29467357	A05	29226550	29708164	4
C05P30296381	A05	29708164	30884599	5
C05P30974896	A05	30884599	31065194	2
C05P31234519	A05	31065194	31403845	1
C05P31466441	A05	31403845	31529037	2
C05P32435109	A05	31529037	33341182	9
C05P33695113	A05	33341182	34049045	6
C05P34110200	A05	34049045	34171356	1
C05P34200436	A05	34171356	34229516	1
C05P34653759	A05	34229516	35078003	5
C05P35084586	A05	35078003	35091170	1
C05P35278648	A05	35091170	35466126	51
C05P36418695	A05	35466126	37371265	275
C05P37496251	A05	37371265	37621238	25
C05P37714829	A05	37621238	37808420	26
C05P37824679	A05	37808420	37840939	3
C05P37936270	A05	37840939	38031601	35
C05P38087785	A05	38031601	38143970	16
C05P38363614	A05	38143970	38583258	29
C05P38951890	A05	38583258	39320522	6
C05P39389701	A05	39320522	39458880	2
C05P39589047	A05	39458880	39719214	3
C05P40029021	A05	39719214	40338829	2
C05P40499202	A05	40338829	40659576	4
C05P40841414	A05	40659576	41023253	1
C05P41229144	A05	41023253	41435035	1
C05P41468801	A05	41435035	41502567	1
C05P41524948	A05	41502567	41547329	1
C05P41633530	A05	41547329	41719732	3
C05P41729203	A05	41719732	41738675	5
C05P41762274	A05	41738675	41785873	2
C05P41840665	A05	41785873	41895457	30
C05P41937055	A05	41895457	41978654	9
C05P42012993	A05	41978654	42047332	9
C05P42053471	A05	42047332	42059610	1
C05P42077609	A05	42059610	42095608	1
C05P42473586	A05	42095608	42851564	118
C05P43144831	A05	42851564	43438099	104
C05P65264419	A05	43438099	87090739	7436
C05P87118455	A05	87090739	87146171	6
C05P87169113	A05	87146171	87192056	7
C05P87224075	A05	87192056	87256095	9
C05P87341594	A05	87256095	87427094	2
C05P87607760	A05	87427094	87788426	1
C05P88670066	A05	87788426	89551706	8
C05P89898157	A05	89551706	90244608	10
C05P90263090	A05	90244608	90281573	1
C05P90421154	A05	90281573	90560736	6
C05P90763309	A05	90560736	90965882	2
C05P91038760	A05	90965882	91111639	2
C05P91126531	A05	91111639	91141423	2
C05P91624083	A05	91141423	92106743	7
C05P92124260	A05	92106743	92141778	1
C05P92293257	A05	92141778	92444736	2
C05P92701691	A05	92444736	92958647	3
C05P93088692	A05	92958647	93218738	4
C05P93301488	A05	93218738	93384238	2
C05P93579711	A05	93384238	93775185	2
C05P93793028	A05	93775185	93810872	1
C05P93900520	A05	93810872	93990169	3
C05P94106176	A05	93990169	94222183	3
C05P94292476	A05	94222183	94362770	1
C05P94386385	A05	94362770	94410000	1
C05P94513707	A05	94410000	94617414	1
C05P94634062	A05	94617414	94650711	1
C05P94815758	A05	94650711	94980805	6
C05P95058072	A05	94980805	95135339	2
C05P95152160	A05	95135339	95168982	1
C05P95416165	A05	95168982	95663349	2
C05P95717189	A05	95663349	95771029	2
C05P95862507	A05	95771029	95953985	1
C05P96324039	A05	95953985	96694094	7
C05P96756946	A05	96694094	96819799	1
C05P96827546	A05	96819799	96835294	1
C05P96886008	A05	96835294	96936723	2
C05P97026203	A05	96936723	97115684	1
C05P97257502	A05	97115684	97399320	4
C05P97501389	A05	97399320	97603458	1
C05P97700814	A05	97603458	97798170	1
C05P97841711	A05	97798170	97885253	1
C05P98304127	A05	97885253	98723001	2
C05P98741294	A05	98723001	98759587	1
C05P98796937	A05	98759587	98834287	2
C05P98841317	A05	98834287	98848347	1
C05P98875512	A05	98848347	98902677	2
C05P98916501	A05	98902677	98930326	1
C05P99018728	A05	98930326	99107131	1
C05P99135520	A05	99107131	99163910	3
C05P99275870	A05	99163910	99387830	4
C05P99479039	A05	99387830	99570248	2
C05P99643145	A05	99570248	99716042	1
C05P99748257	A05	99716042	99780472	1
C05P99849382	A05	99780472	99918293	1
C05P100041485	A05	99918293	100164677	2
C05P100173632	A05	100164677	100182587	2
C05P100483438	A05	100182587	100784289	2
C05P100912344	A05	100784289	101040399	1
C05P101095640	A05	101040399	101150881	1
C05P101225349	A05	101150881	101299817	2
C05P101455593	A05	101299817	101611370	1
C05P101659174	A05	101611370	101706979	1
C05P101781824	A05	101706979	101856670	1
C05P101868348	A05	101856670	101880027	2
C05P102175929	A05	101880027	102471832	4
C05P102648514	A05	102471832	102825196	2
C05P102985226	A05	102825196	103145256	1
C05P103271152	A05	103145256	103397049	3
C05P103519059	A05	103397049	103641070	2
C05P104003108	A05	103641070	104365147	3
C05P104373292	A05	104365147	104381438	1
C05P104680164	A05	104381438	104978890	5
C05P105216409	A05	104978890	105453928	3
C05P105810418	A05	105453928	106166908	4
C05P106246855	A05	106166908	106326802	2
C05P106535078	A05	106326802	106743354	3
C05P107067168	A05	106743354	107390983	3
C05P107625611	A05	107390983	107860240	1
C05P107921823	A05	107860240	107983407	1
C05P108041290	A05	107983407	108099173	1
C05P108233879	A05	108099173	108368585	1
C05P108803619	A05	108368585	109238653	2
C05P109289291	A05	109238653	109339930	1
C05P109512902	A05	109339930	109685874	3
C05P109765780	A05	109685874	109845687	5
C05P110106616	A05	109845687	110367546	6
C05P110515151	A05	110367546	110662757	5
C05P110930315	A05	110662757	111197874	4
C05P111383212	A05	111197874	111568551	3
C05P111763502	A05	111568551	111958454	2
C05P112273665	A05	111958454	112588877	2
C05P112605705	A05	112588877	112622534	1
C05P113023714	A05	112622534	113424894	2
C05P114556033	A05	113424894	115687172	25
C06P650984	A06	0	1301969	40
C06P1360843	A06	1301969	1419718	4
C06P1468007	A06	1419718	1516296	2
C06P1551704	A06	1516296	1587113	1
C06P1610261	A06	1587113	1633410	1
C06P1649515	A06	1633410	1665620	1
C06P1677903	A06	1665620	1690186	1
C06P1698825	A06	1690186	1707465	2
C06P1782297	A06	1707465	1857129	2
C06P1900534	A06	1857129	1943939	1
C06P1976223	A06	1943939	2008507	1
C06P2057068	A06	2008507	2105629	3
C06P2206330	A06	2105629	2307031	3
C06P2418024	A06	2307031	2529018	7
C06P2576101	A06	2529018	2623184	1
C06P2672172	A06	2623184	2721160	2
C06P2729608	A06	2721160	2738056	1
C06P2745668	A06	2738056	2753280	1
C06P2835970	A06	2753280	2918661	5
C06P3018442	A06	2918661	3118224	7
C06P3230756	A06	3118224	3343288	11
C06P3388074	A06	3343288	3432860	3
C06P3533182	A06	3432860	3633504	5
C06P3757082	A06	3633504	3880661	5
C06P3936208	A06	3880661	3991755	1
C06P4016574	A06	3991755	4041394	1
C06P4170823	A06	4041394	4300252	5
C06P4308328	A06	4300252	4316405	1
C06P4421371	A06	4316405	4526337	3
C06P4536826	A06	4526337	4547315	1
C06P4557074	A06	4547315	4566833	1
C06P4604643	A06	4566833	4642453	2
C06P4784328	A06	4642453	4926204	1
C06P4952448	A06	4926204	4978692	1
C06P5021263	A06	4978692	5063834	1
C06P5073433	A06	5063834	5083033	1
C06P5094910	A06	5083033	5106787	2
C06P5166781	A06	5106787	5226776	2
C06P5242321	A06	5226776	5257866	1
C06P5264125	A06	5257866	5270385	3
C06P5314793	A06	5270385	5359202	2
C06P5367379	A06	5359202	5375556	1
C06P5529422	A06	5375556	5683288	3
C06P5709904	A06	5683288	5736520	1
C06P5792523	A06	5736520	5848526	2
C06P5866507	A06	5848526	5884489	2
C06P5957676	A06	5884489	6030864	1
C06P6050343	A06	6030864	6069823	1
C06P6127725	A06	6069823	6185628	18
C06P6192191	A06	6185628	6198754	1
C06P6221608	A06	6198754	6244462	6
C06P6259065	A06	6244462	6273668	5
C06P6299674	A06	6273668	6325680	8
C06P6405959	A06	6325680	6486239	16
C06P6533752	A06	6486239	6581265	23
C06P6648421	A06	6581265	6715577	19
C06P6747611	A06	6715577	6779645	7
C06P6790087	A06	6779645	6800530	4
C06P6858074	A06	6800530	6915618	8
C06P7094531	A06	6915618	7273445	53
C06P7293079	A06	7273445	7312714	4
C06P7337877	A06	7312714	7363040	1
C06P7375795	A06	7363040	7388551	2
C06P7444317	A06	7388551	7500084	13
C06P7515664	A06	7500084	7531245	1
C06P7599776	A06	7531245	7668308	5
C06P7706446	A06	7668308	7744584	7
C06P7773643	A06	7744584	7802702	5
C06P7909992	A06	7802702	8017282	16
C06P8060684	A06	8017282	8104086	14
C06P8112695	A06	8104086	8121304	2
C06P8132098	A06	8121304	8142892	8
C06P8176599	A06	8142892	8210306	9
C06P8223243	A06	8210306	8236180	4
C06P8278661	A06	8236180	8321143	4
C06P8355936	A06	8321143	8390729	5
C06P8432600	A06	8390729	8474472	1
C06P8589218	A06	8474472	8703964	1
C06P8779169	A06	8703964	8854374	2
C06P8890865	A06	8854374	8927356	1
C06P8985413	A06	8927356	9043471	1
C06P9289675	A06	9043471	9535880	2
C06P9796191	A06	9535880	10056503	4
C06P10122726	A06	10056503	10188949	1
C06P10267679	A06	10188949	10346410	1
C06P10775984	A06	10346410	11205559	1
C06P11281591	A06	11205559	11357623	2
C06P11771077	A06	11357623	12184531	1
C06P12378860	A06	12184531	12573189	1
C06P12685263	A06	12573189	12797338	1
C06P13208773	A06	12797338	13620208	5
C06P14250063	A06	13620208	14879918	3
C06P15366629	A06	14879918	15853340	2
C06P15980234	A06	15853340	16107128	2
C06P16129744	A06	16107128	16152360	1
C06P16316006	A06	16152360	16479653	1
C06P16574739	A06	16479653	16669825	3
C06P16692080	A06	16669825	16714336	4
C06P16755674	A06	16714336	16797013	2
C06P16841235	A06	16797013	16885457	1
C06P17016314	A06	16885457	17147172	2
C06P17388477	A06	17147172	17629782	2
C06P17986221	A06	17629782	18342661	5
C06P18624337	A06	18342661	18906014	3
C06P18941830	A06	18906014	18977647	1
C06P19055159	A06	18977647	19132672	1
C06P19194904	A06	19132672	19257136	1
C06P20096831	A06	19257136	20936526	6
C06P22957181	A06	20936526	24977836	19
C06P25326256	A06	24977836	25674676	1
C06P48083906	A06	25674676	70493137	244
C06P72635249	A06	70493137	74777362	5
C06P77645522	A06	74777362	80513683	33
C06P80702210	A06	80513683	80890737	1
C06P84719000	A06	80890737	88547263	40
C06P89826509	A06	88547263	91105756	15
C06P92320891	A06	91105756	93536027	17
C06P94550965	A06	93536027	95565903	8
C06P95817478	A06	95565903	96069054	3
C06P96512095	A06	96069054	96955136	7
C06P97490150	A06	96955136	98025165	6
C06P98109680	A06	98025165	98194195	3
C06P98343497	A06	98194195	98492799	2
C06P98569842	A06	98492799	98646886	1
C06P98814906	A06	98646886	98982926	1
C06P99212948	A06	98982926	99442970	3
C06P99490029	A06	99442970	99537089	1
C06P99566772	A06	99537089	99596455	1
C06P99854268	A06	99596455	100112081	3
C06P100951410	A06	100112081	101790740	10
C06P102007217	A06	101790740	102223694	2
C06P102400983	A06	102223694	102578273	3
C06P102745467	A06	102578273	102912662	2
C06P102932943	A06	102912662	102953224	6
C06P102999925	A06	102953224	103046627	7
C06P103101663	A06	103046627	103156700	19
C06P103241663	A06	103156700	103326627	17
C06P103360298	A06	103326627	103393969	8
C06P103576237	A06	103393969	103758505	42
C06P103835286	A06	103758505	103912068	13
C06P104023983	A06	103912068	104135898	28
C06P104201856	A06	104135898	104267814	10
C06P104645187	A06	104267814	105022560	84
C06P105057846	A06	105022560	105093133	12
C06P105177328	A06	105093133	105261523	15
C06P105442857	A06	105261523	105624191	3
C06P105768309	A06	105624191	105912428	1
C06P105985382	A06	105912428	106058336	2
C06P106214959	A06	106058336	106371582	4
C06P106827362	A06	106371582	107283142	4
C06P107311178	A06	107283142	107339214	1
C06P107406777	A06	107339214	107474340	1
C06P107621499	A06	107474340	107768659	2
C06P107786294	A06	107768659	107803929	1
C06P107888669	A06	107803929	107973409	1
C06P108108132	A06	107973409	108242855	2
C06P108325008	A06	108242855	108407161	2
C06P108527754	A06	108407161	108648348	2
C06P108871890	A06	108648348	109095433	9
C06P109104927	A06	109095433	109114421	1
C06P109340334	A06	109114421	109566248	2
C06P109598742	A06	109566248	109631237	1
C06P109698619	A06	109631237	109766001	3
C06P109819403	A06	109766001	109872806	1
C06P110207492	A06	109872806	110542179	5
C06P110622887	A06	110542179	110703596	9
C06P110780890	A06	110703596	110858185	2
C06P110869688	A06	110858185	110881192	1
C06P110943772	A06	110881192	111006352	1
C06P111186974	A06	111006352	111367597	5
C06P111378171	A06	111367597	111388745	2
C06P111781487	A06	111388745	112174229	5
C06P112212505	A06	112174229	112250782	2
C06P112325935	A06	112250782	112401088	2
C06P112680598	A06	112401088	112960109	1
C06P113113373	A06	112960109	113266637	3
C06P113279062	A06	113266637	113291487	1
C06P113296492	A06	113291487	113301497	2
C06P114213929	A06	113301497	115126361	9
C06P115136726	A06	115126361	115147091	2
C06P115762219	A06	115147091	116377347	9
C07P415840	A07	0	831680	49
C07P934685	A07	831680	1037690	2
C07P1145693	A07	1037690	1253697	1
C07P1364617	A07	1253697	1475538	1
C07P1521115	A07	1475538	1566692	1
C07P1702801	A07	1566692	1838910	1
C07P1943895	A07	1838910	2048881	1
C07P2130058	A07	2048881	2211235	1
C07P2241561	A07	2211235	2271888	2
C07P2300765	A07	2271888	2329642	4
C07P2339529	A07	2329642	2349417	4
C07P2384222	A07	2349417	2419027	9
C07P2425570	A07	2419027	2432114	1
C07P2452186	A07	2432114	2472258	4
C07P2480173	A07	2472258	2488089	1
C07P2571677	A07	2488089	2655266	11
C07P2662693	A07	2655266	2670120	1
C07P2703134	A07	2670120	2736148	11
C07P2787041	A07	2736148	2837935	22
C07P2844694	A07	2837935	2851453	1
C07P2892417	A07	2851453	2933381	10
C07P2938715	A07	2933381	2944050	1
C07P2983148	A07	2944050	3022246	12
C07P3035301	A07	3022246	3048357	6
C07P3072445	A07	3048357	3096534	5
C07P3108200	A07	3096534	3119866	3
C07P3152905	A07	3119866	3185945	7
C07P3205908	A07	3185945	3225871	6
C07P3238945	A07	3225871	3252019	2
C07P3266175	A07	3252019	3280332	1
C07P3293144	A07	3280332	3305956	2
C07P3335189	A07	3305956	3364423	5
C07P3369423	A07	3364423	3374423	4
C07P3391815	A07	3374423	3409207	5
C07P3414256	A07	3409207	3419305	1
C07P3430242	A07	3419305	3441180	2
C07P3457604	A07	3441180	3474029	4
C07P3500333	A07	3474029	3526638	1
C07P3549435	A07	3526638	3572232	6
C07P3591825	A07	3572232	3611419	9
C07P3648882	A07	3611419	3686345	2
C07P3692642	A07	3686345	3698939	2
C07P3718138	A07	3698939	3737338	4
C07P3787243	A07	3737338	3837149	15
C07P3843773	A07	3837149	3850397	1
C07P3859438	A07	3850397	3868479	2
C07P3877851	A07	3868479	3887223	5
C07P3904642	A07	3887223	3922062	5
C07P3932437	A07	3922062	3942812	3
C07P3952639	A07	3942812	3962466	3
C07P3986181	A07	3962466	4009896	3
C07P4017951	A07	4009896	4026007	2
C07P4031007	A07	4026007	4036007	3
C07P4043438	A07	4036007	4050869	4
C07P4083565	A07	4050869	4116261	8
C07P4125216	A07	4116261	4134171	1
C07P4139914	A07	4134171	4145658	1
C07P4253381	A07	4145658	4361104	20
C07P4431003	A07	4361104	4500902	2
C07P4675052	A07	4500902	4849203	3
C07P4904302	A07	4849203	4959402	1
C07P5075669	A07	4959402	5191936	2
C07P5244647	A07	5191936	5297359	2
C07P5363369	A07	5297359	5429380	2
C07P5460595	A07	5429380	5491810	1
C07P5676598	A07	5491810	5861386	7
C07P5874321	A07	5861386	5887256	2
C07P5908428	A07	5887256	5929601	1
C07P6109767	A07	5929601	6289933	2
C07P6796570	A07	6289933	7303208	6
C07P7384709	A07	7303208	7466210	2
C07P7488915	A07	7466210	7511620	1
C07P7662736	A07	7511620	7813853	1
C07P7921448	A07	7813853	8029044	1
C07P8066236	A07	8029044	8103429	1
C07P8112829	A07	8103429	8122230	1
C07P8157904	A07	8122230	8193578	1
C07P8210653	A07	8193578	8227728	9
C07P8248851	A07	8227728	8269975	6
C07P8285169	A07	8269975	8300364	2
C07P8314641	A07	8300364	8328919	6
C07P8599771	A07	8328919	8870623	63
C07P8967979	A07	8870623	9065335	25
C07P9106063	A07	9065335	9146792	16
C07P9193110	A07	9146792	9239429	15
C07P9507264	A07	9239429	9775099	69
C07P9989117	A07	9775099	10203135	58
C07P10347600	A07	10203135	10492065	30
C07P10742333	A07	10492065	10992601	70
C07P11050571	A07	10992601	11108541	15
C07P11137018	A07	11108541	11165495	3
C07P11194194	A07	11165495	11222894	5
C07P11243642	A07	11222894	11264391	9
C07P11276815	A07	11264391	11289239	2
C07P11495248	A07	11289239	11701257	57
C07P11757592	A07	11701257	11813927	27
C07P11981028	A07	11813927	12148130	66
C07P12259068	A07	12148130	12370007	29
C07P12378218	A07	12370007	12386429	2
C07P12480980	A07	12386429	12575531	30
C07P12628455	A07	12575531	12681379	8
C07P13321320	A07	12681379	13961262	148
C07P14118719	A07	13961262	14276177	26
C07P14292580	A07	14276177	14308984	4
C07P14355366	A07	14308984	14401748	14
C07P14676986	A07	14401748	14952224	78
C07P15032016	A07	14952224	15111808	12
C07P15261570	A07	15111808	15411332	33
C07P15451390	A07	15411332	15491449	13
C07P15603471	A07	15491449	15715493	19
C07P15782355	A07	15715493	15849218	15
C07P15903834	A07	15849218	15958451	7
C07P16185152	A07	15958451	16411854	39
C07P16581088	A07	16411854	16750323	32
C07P16837122	A07	16750323	16923922	21
C07P16947103	A07	16923922	16970284	6
C07P17366747	A07	16970284	17763211	98
C07P17776122	A07	17763211	17789033	3
C07P18085471	A07	17789033	18381909	54
C07P18871017	A07	18381909	19360125	105
C07P23428921	A07	19360125	27497717	1108
C07P28082944	A07	27497717	28668172	156
C07P30707434	A07	28668172	32746697	545
C07P34356686	A07	32746697	35966675	443
C07P35996971	A07	35966675	36027267	6
C07P37708143	A07	36027267	39389020	470
C07P40258805	A07	39389020	41128591	291
C07P41451767	A07	41128591	41774944	99
C07P43171362	A07	41774944	44567781	455
C07P45024423	A07	44567781	45481066	154
C07P45543158	A07	45481066	45605250	23
C07P46749447	A07	45605250	47893645	342
C07P48140085	A07	47893645	48386525	67
C07P48513103	A07	48386525	48639682	35
C07P48781508	A07	48639682	48923335	29
C07P49083338	A07	48923335	49243342	44
C07P49285401	A07	49243342	49327460	17
C07P49849060	A07	49327460	50370661	160
C07P51100093	A07	50370661	51829525	175
C07P52359619	A07	51829525	52889714	169
C07P53091470	A07	52889714	53293226	44
C07P53315323	A07	53293226	53337421	6
C07P53344766	A07	53337421	53352111	1
C07P53400102	A07	53352111	53448093	12
C07P53492321	A07	53448093	53536550	12
C07P53553409	A07	53536550	53570269	1
C07P53788952	A07	53570269	54007636	5
C07P55560560	A07	54007636	57113485	4
C07P57740720	A07	57113485	58367956	3
C07P58386005	A07	58367956	58404055	1
C07P60122135	A07	58404055	61840216	5
C07P62043754	A07	61840216	62247293	1
C07P62450834	A07	62247293	62654376	2
C07P63228123	A07	62654376	63801871	4
C07P64338494	A07	63801871	64875118	5
C07P65156712	A07	64875118	65438307	4
C07P65751974	A07	65438307	66065642	2
C07P67573057	A07	66065642	69080473	9
C07P69165206	A07	69080473	69249939	1
C07P69888970	A07	69249939	70528002	7
C07P70757114	A07	70528002	70986227	2
C07P71276547	A07	70986227	71566868	3
C07P72392561	A07	71566868	73218255	2
C07P73327236	A07	73218255	73436217	2
C07P73609625	A07	73436217	73783033	44
C07P73997951	A07	73783033	74212870	53
C07P74228128	A07	74212870	74243387	3
C07P74253725	A07	74243387	74264064	4
C07P74271669	A07	74264064	74279275	6
C07P74295357	A07	74279275	74311439	3
C07P74319811	A07	74311439	74328184	1
C07P74336215	A07	74328184	74344246	1
C07P74492867	A07	74344246	74641488	40
C07P74677923	A07	74641488	74714359	5
C07P74735095	A07	74714359	74755831	3
C07P74773884	A07	74755831	74791938	4
C07P74803773	A07	74791938	74815609	5
C07P74904383	A07	74815609	74993157	14
C07P75029756	A07	74993157	75066356	9
C07P75104580	A07	75066356	75142805	8
C07P75330326	A07	75142805	75517848	41
C07P75531817	A07	75517848	75545786	2
C07P75554981	A07	75545786	75564176	3
C07P75619985	A07	75564176	75675794	11
C07P75720239	A07	75675794	75764684	5
C07P75789329	A07	75764684	75813975	6
C07P75935115	A07	75813975	76056256	28
C07P76062793	A07	76056256	76069330	5
C07P76091197	A07	76069330	76113065	4
C07P76632324	A07	76113065	77151584	131
C07P77230657	A07	77151584	77309730	16
C07P77379153	A07	77309730	77448577	16
C07P77481708	A07	77448577	77514840	9
C07P77571599	A07	77514840	77628359	19
C07P77643263	A07	77628359	77658168	4
C07P77707518	A07	77658168	77756868	18
C07P77771560	A07	77756868	77786252	3
C07P77801494	A07	77786252	77816737	5
C07P77834528	A07	77816737	77852320	6
C07P77870741	A07	77852320	77889162	3
C07P77922369	A07	77889162	77955577	10
C07P77962326	A07	77955577	77969075	1
C07P77975905	A07	77969075	77982736	2
C07P77990489	A07	77982736	77998243	2
C07P78016537	A07	77998243	78034832	5
C07P78060374	A07	78034832	78085917	5
C07P78104057	A07	78085917	78122198	7
C07P78134789	A07	78122198	78147380	2
C07P78165460	A07	78147380	78183540	9
C07P78277973	A07	78183540	78372407	25
C07P78390337	A07	78372407	78408268	6
C07P78532597	A07	78408268	78656927	32
C07P78685585	A07	78656927	78714243	13
C07P78732676	A07	78714243	78751110	6
C07P78815623	A07	78751110	78880137	17
C07P78936050	A07	78880137	78991963	18
C07P79024275	A07	78991963	79056587	13
C07P79072822	A07	79056587	79089058	6
C07P79106373	A07	79089058	79123689	3
C07P79153031	A07	79123689	79182373	6
C07P79244871	A07	79182373	79307369	19
C07P79377167	A07	79307369	79446966	21
C07P79470119	A07	79446966	79493273	4
C07P79515061	A07	79493273	79536850	7
C07P79542200	A07	79536850	79547550	1
C07P79601085	A07	79547550	79654620	14
C07P79669095	A07	79654620	79683570	3
C07P79694442	A07	79683570	79705315	4
C07P79714475	A07	79705315	79723636	3
C07P79734646	A07	79723636	79745656	1
C07P80177144	A07	79745656	80608633	122
C08P906564	A08	0	1813129	18
C08P1901868	A08	1813129	1990608	1
C08P2299824	A08	1990608	2609040	2
C08P3239195	A08	2609040	3869351	5
C08P3930243	A08	3869351	3991136	1
C08P4041160	A08	3991136	4091184	1
C08P4108621	A08	4091184	4126059	1
C08P4190740	A08	4126059	4255422	1
C08P4270728	A08	4255422	4286035	1
C08P5103015	A08	4286035	5919996	15
C08P6037744	A08	5919996	6155493	1
C08P6267058	A08	6155493	6378624	1
C08P6449773	A08	6378624	6520922	1
C08P6549279	A08	6520922	6577636	1
C08P7106704	A08	6577636	7635773	9
C08P8132817	A08	7635773	8629861	1
C08P8950930	A08	8629861	9271999	1
C08P9429055	A08	9271999	9586111	3
C08P10021728	A08	9586111	10457346	2
C08P10747126	A08	10457346	11036906	1
C08P11252655	A08	11036906	11468405	1
C08P11492500	A08	11468405	11516596	1
C08P11529653	A08	11516596	11542711	1
C08P11642910	A08	11542711	11743109	1
C08P11918346	A08	11743109	12093583	2
C08P12427233	A08	12093583	12760884	8
C08P13048877	A08	12760884	13336871	4
C08P13342406	A08	13336871	13347942	1
C08P13497436	A08	13347942	13646931	1
C08P13916879	A08	13646931	14186827	3
C08P14293302	A08	14186827	14399777	2
C08P14493249	A08	14399777	14586722	1
C08P14631652	A08	14586722	14676582	1
C08P14732690	A08	14676582	14788798	2
C08P14848007	A08	14788798	14907216	1
C08P15378522	A08	14907216	15849829	7
C08P16042817	A08	15849829	16235806	6
C08P16391883	A08	16235806	16547961	1
C08P16758914	A08	16547961	16969867	2
C08P17052953	A08	16969867	17136039	3
C08P17178285	A08	17136039	17220532	2
C08P17877814	A08	17220532	18535096	5
C08P19099562	A08	18535096	19664029	4
C08P19746059	A08	19664029	19828089	3
C08P19887800	A08	19828089	19947512	5
C08P19965127	A08	19947512	19982742	6
C08P20078916	A08	19982742	20175090	3
C08P20566863	A08	20175090	20958637	16
C08P21990406	A08	20958637	23022176	29
C08P23747108	A08	23022176	24472040	13
C08P24876564	A08	24472040	25281089	9
C08P25628856	A08	25281089	25976624	3
C08P26012029	A08	25976624	26047435	1
C08P26100395	A08	26047435	26153356	2
C08P26256461	A08	26153356	26359566	1
C08P27300439	A08	26359566	28241312	5
C08P28306536	A08	28241312	28371761	1
C08P28438420	A08	28371761	28505080	4
C08P28539549	A08	28505080	28574019	1
C08P29044802	A08	28574019	29515586	1
C08P29541313	A08	29515586	29567041	1
C08P29694890	A08	29567041	29822739	2
C08P29960753	A08	29822739	30098768	1
C08P30254237	A08	30098768	30409707	3
C08P30555333	A08	30409707	30700960	2
C08P31106202	A08	30700960	31511445	5
C08P31581721	A08	31511445	31651998	2
C08P31681210	A08	31651998	31710422	1
C08P31908551	A08	31710422	32106680	2
C08P32579458	A08	32106680	33052236	1
C08P33296389	A08	33052236	33540543	2
C08P33694163	A08	33540543	33847783	1
C08P34056005	A08	33847783	34264228	7
C08P34337181	A08	34264228	34410135	1
C08P34460687	A08	34410135	34511240	1
C08P34640711	A08	34511240	34770183	2
C08P34945485	A08	34770183	35120787	3
C08P35303319	A08	35120787	35485852	4
C08P35787654	A08	35485852	36089456	10
C08P36122654	A08	36089456	36155852	1
C08P36436615	A08	36155852	36717378	1
C08P36754449	A08	36717378	36791521	3
C08P36895051	A08	36791521	36998582	2
C08P37160038	A08	36998582	37321495	5
C08P37543971	A08	37321495	37766447	3
C08P37915157	A08	37766447	38063867	1
C08P38185718	A08	38063867	38307569	3
C08P38314329	A08	38307569	38321089	2
C08P38365283	A08	38321089	38409477	1
C08P38762530	A08	38409477	39115584	2
C08P39141016	A08	39115584	39166448	1
C08P39198005	A08	39166448	39229563	1
C08P39283296	A08	39229563	39337030	7
C08P39568161	A08	39337030	39799292	4
C08P39870626	A08	39799292	39941960	1
C08P40289961	A08	39941960	40637963	4
C08P40762897	A08	40637963	40887831	4
C08P41091540	A08	40887831	41295249	2
C08P41496018	A08	41295249	41696787	2
C08P41947606	A08	41696787	42198425	1
C08P42236294	A08	42198425	42274164	2
C08P42424737	A08	42274164	42575311	6
C08P42764897	A08	42575311	42954484	3
C08P43061390	A08	42954484	43168297	1
C08P43372233	A08	43168297	43576169	2
C08P43711644	A08	43576169	43847119	5
C08P44012431	A08	43847119	44177744	1
C08P44300235	A08	44177744	44422726	2
C08P44552434	A08	44422726	44682143	2
C08P44715111	A08	44682143	44748079	1
C08P44921108	A08	44748079	45094138	2
C08P45292933	A08	45094138	45491729	4
C08P45712725	A08	45491729	45933722	5
C08P46199035	A08	45933722	46464348	3
C08P46581779	A08	46464348	46699211	2
C08P46755346	A08	46699211	46811481	5
C08P46816910	A08	46811481	46822339	1
C08P46832188	A08	46822339	46842038	2
C08P49166730	A08	46842038	51491422	48
C09P872610	A09	0	1745220	26
C09P2104266	A09	1745220	2463312	10
C09P2659432	A09	2463312	2855552	5
C09P3050338	A09	2855552	3245124	4
C09P3282488	A09	3245124	3319853	1
C09P3393816	A09	3319853	3467780	1
C09P3949603	A09	3467780	4431426	2
C09P4453835	A09	4431426	4476244	1
C09P4492522	A09	4476244	4508801	1
C09P5022120	A09	4508801	5535440	9
C09P5575096	A09	5535440	5614753	1
C09P5682664	A09	5614753	5750575	1
C09P6058831	A09	5750575	6367087	2
C09P6399669	A09	6367087	6432252	2
C09P6444588	A09	6432252	6456924	1
C09P6507581	A09	6456924	6558239	3
C09P6657819	A09	6558239	6757399	1
C09P6790169	A09	6757399	6822940	3
C09P6834804	A09	6822940	6846668	1
C09P6915851	A09	6846668	6985035	1
C09P7180555	A09	6985035	7376075	18
C09P7418380	A09	7376075	7460685	4
C09P7475368	A09	7460685	7490052	1
C09P7508248	A09	7490052	7526444	1
C09P7577204	A09	7526444	7627965	7
C09P7665056	A09	7627965	7702148	4
C09P7739541	A09	7702148	7776934	3
C09P7867700	A09	7776934	7958466	3
C09P8181847	A09	7958466	8405228	14
C09P8533646	A09	8405228	8662064	8
C09P8825006	A09	8662064	8987948	9
C09P9022734	A09	8987948	9057520	2
C09P9105379	A09	9057520	9153239	5
C09P9308775	A09	9153239	9464312	6
C09P9512116	A09	9464312	9559920	6
C09P9783876	A09	9559920	10007832	9
C09P10309821	A09	10007832	10611810	27
C09P11105165	A09	10611810	11598521	30
C09P11606226	A09	11598521	11613932	2
C09P11803712	A09	11613932	11993492	20
C09P12159714	A09	11993492	12325937	15
C09P12350760	A09	12325937	12375584	3
C09P12460334	A09	12375584	12545085	6
C09P12582626	A09	12545085	12620168	3
C09P12643971	A09	12620168	12667775	3
C09P12864909	A09	12667775	13062044	13
C09P13132967	A09	13062044	13203890	4
C09P13383214	A09	13203890	13562539	14
C09P13694854	A09	13562539	13827170	9
C09P14732638	A09	13827170	15638106	69
C09P15655031	A09	15638106	15671957	2
C09P15763284	A09	15671957	15854611	7
C09P15906047	A09	15854611	15957484	1
C09P16804178	A09	15957484	17650872	62
C09P17727529	A09	17650872	17804187	6
C09P18380132	A09	17804187	18956078	48
C09P19114965	A09	18956078	19273853	14
C09P19500351	A09	19273853	19726849	25
C09P20204493	A09	19726849	20682137	49
C09P26946763	A09	20682137	33211390	569
C09P33303075	A09	33211390	33394760	10
C09P34292367	A09	33394760	35189974	73
C09P50295331	A09	35189974	65400688	1606
C09P72745715	A09	65400688	80090742	846
C09P83157218	A09	80090742	86223695	313
C09P88026893	A09	86223695	89830091	173
C09P90263291	A09	89830091	90696492	21
C09P91456388	A09	90696492	92216285	69
C09P93636601	A09	92216285	95056917	145
C09P95192186	A09	95056917	95327455	10
C09P95906362	A09	95327455	96485270	35
C09P96968674	A09	96485270	97452078	39
C09P97688182	A09	97452078	97924286	13
C09P99666064	A09	97924286	101407842	190
C09P101947540	A09	101407842	102487238	41
C09P102582553	A09	102487238	102677869	4
C09P103348125	A09	102677869	104018381	51
C09P104477630	A09	104018381	104936879	39
C09P105223208	A09	104936879	105509537	17
C09P105698257	A09	105509537	105886977	9
C09P106209556	A09	105886977	106532135	26
C09P106625101	A09	106532135	106718068	10
C09P106995209	A09	106718068	107272351	26
C09P107351015	A09	107272351	107429679	4
C09P107811819	A09	107429679	108193960	26
C09P108702232	A09	108193960	109210505	40
C09P109338352	A09	109210505	109466199	9
C09P109476048	A09	109466199	109485898	3
C09P109552489	A09	109485898	109619080	2
C09P109626267	A09	109619080	109633455	1
C09P109691340	A09	109633455	109749225	2
C09P109958410	A09	109749225	110167595	2
C09P110356970	A09	110167595	110546346	3
C09P110564734	A09	110546346	110583122	1
C09P110790936	A09	110583122	110998750	1
C09P111186239	A09	110998750	111373728	3
C09P111401299	A09	111373728	111428870	1
C09P111552623	A09	111428870	111676376	2
C09P112146160	A09	111676376	112615945	6
C09P112852933	A09	112615945	113089922	2
C09P113250805	A09	113089922	113411689	1
C09P113504087	A09	113411689	113596485	2
C09P113636406	A09	113596485	113676327	1
C09P113789042	A09	113676327	113901758	2
C09P113945958	A09	113901758	113990158	1
C09P114246497	A09	113990158	114502837	1
C09P114513794	A09	114502837	114524751	1
C09P114602823	A09	114524751	114680896	3
C09P114714704	A09	114680896	114748512	3
C09P114773364	A09	114748512	114798217	1
C09P114892506	A09	114798217	114986795	1
C09P115097450	A09	114986795	115208106	1
C09P115385571	A09	115208106	115563037	1
C09P115607727	A09	115563037	115652418	1
C09P115731369	A09	115652418	115810320	1
C09P116072571	A09	115810320	116334822	1
C09P116357728	A09	116334822	116380635	1
C09P116396492	A09	116380635	116412350	1
C09P116594765	A09	116412350	116777181	3
C09P116837719	A09	116777181	116898258	1
C09P117005489	A09	116898258	117112721	1
C09P117296705	A09	117112721	117480689	2
C09P117529323	A09	117480689	117577958	1
C09P117715455	A09	117577958	117852953	3
C09P117908248	A09	117852953	117963543	1
C09P118004702	A09	117963543	118045861	1
C09P118334756	A09	118045861	118623651	5
C09P119552592	A09	118623651	120481533	17
C10P1172342	A10	0	2344684	25
C10P2357785	A10	2344684	2370887	3
C10P2701454	A10	2370887	3032022	5
C10P3098031	A10	3032022	3164040	2
C10P3213892	A10	3164040	3263744	1
C10P3298132	A10	3263744	3332520	1
C10P3339620	A10	3332520	3346721	2
C10P3355758	A10	3346721	3364796	4
C10P3384037	A10	3364796	3403279	4
C10P3426790	A10	3403279	3450302	5
C10P3549243	A10	3450302	3648185	50
C10P3739878	A10	3648185	3831572	30
C10P3862863	A10	3831572	3894154	7
C10P3944571	A10	3894154	3994988	19
C10P4005072	A10	3994988	4015156	2
C10P4026453	A10	4015156	4037750	3
C10P4057055	A10	4037750	4076361	4
C10P4105235	A10	4076361	4134110	9
C10P4174099	A10	4134110	4214088	7
C10P4220439	A10	4214088	4226790	2
C10P4258203	A10	4226790	4289616	7
C10P4368020	A10	4289616	4446424	9
C10P4583811	A10	4446424	4721199	15
C10P4903546	A10	4721199	5085893	27
C10P5108924	A10	5085893	5131955	1
C10P5138518	A10	5131955	5145081	3
C10P5151173	A10	5145081	5157266	2
C10P5171518	A10	5157266	5185770	6
C10P5237337	A10	5185770	5288904	16
C10P5295851	A10	5288904	5302799	6
C10P5362464	A10	5302799	5422130	12
C10P5450659	A10	5422130	5479188	6
C10P5499564	A10	5479188	5519940	1
C10P5533539	A10	5519940	5547138	6
C10P5675978	A10	5547138	5804818	35
C10P5815569	A10	5804818	5826320	2
C10P5831616	A10	5826320	5836912	1
C10P5845790	A10	5836912	5854668	2
C10P5917863	A10	5854668	5981058	5
C10P6028500	A10	5981058	6075942	5
C10P6112583	A10	6075942	6149224	3
C10P6178276	A10	6149224	6207329	1
C10P6230811	A10	6207329	6254293	1
C10P6370848	A10	6254293	6487403	2
C10P6539439	A10	6487403	6591475	5
C10P6600924	A10	6591475	6610374	1
C10P6762832	A10	6610374	6915290	3
C10P7074204	A10	6915290	7233118	11
C10P7246910	A10	7233118	7260702	1
C10P7470809	A10	7260702	7680916	12
C10P7690013	A10	7680916	7699110	1
C10P7854316	A10	7699110	8009523	9
C10P8025389	A10	8009523	8041256	2
C10P8111649	A10	8041256	8182042	5
C10P8201114	A10	8182042	8220187	2
C10P8302047	A10	8220187	8383908	3
C10P8437781	A10	8383908	8491655	4
C10P8518695	A10	8491655	8545736	4
C10P8582666	A10	8545736	8619596	4
C10P8689291	A10	8619596	8758987	5
C10P8930185	A10	8758987	9101383	13
C10P9320084	A10	9101383	9538785	11
C10P9630441	A10	9538785	9722098	6
C10P9747022	A10	9722098	9771946	4
C10P9921760	A10	9771946	10071575	7
C10P10368606	A10	10071575	10665637	17
C10P11046949	A10	10665637	11428261	16
C10P12186835	A10	11428261	12945409	25
C10P13257986	A10	12945409	13570564	2
C10P14215070	A10	13570564	14859577	1
C10P15693933	A10	14859577	16528289	2
C10P16536427	A10	16528289	16544566	1
C10P16590075	A10	16544566	16635584	1
C10P18556585	A10	16635584	20477587	7
C10P20782301	A10	20477587	21087015	1
C10P21444888	A10	21087015	21802761	4
C10P22217492	A10	21802761	22632223	1
C10P22706609	A10	22632223	22780996	2
C10P22988243	A10	22780996	23195491	1
C10P24027163	A10	23195491	24858836	6
C10P25194241	A10	24858836	25529646	3
C10P25700388	A10	25529646	25871130	1
C10P26187292	A10	25871130	26503455	5
C10P27852264	A10	26503455	29201073	3
C10P29709141	A10	29201073	30217210	1
C10P31940776	A10	30217210	33664343	7
C10P33935758	A10	33664343	34207174	3
C10P35032868	A10	34207174	35858562	2
C10P37676050	A10	35858562	39493538	14
C10P42997505	A10	39493538	46501472	17
C10P46554986	A10	46501472	46608500	5
C10P47179863	A10	46608500	47751226	2
C10P48351663	A10	47751226	48952101	4
C10P49642406	A10	48952101	50332712	2
C10P51360373	A10	50332712	52388034	4
C10P56854863	A10	52388034	61321693	36
C10P71012471	A10	61321693	80703250	47
C10P87546951	A10	80703250	94390653	30
C10P95656681	A10	94390653	96922710	2
C10P97604719	A10	96922710	98286728	2
C10P98701490	A10	98286728	99116253	5
C10P100936882	A10	99116253	102757511	4
C10P105211213	A10	102757511	107664916	17
C10P107824245	A10	107664916	107983574	4
C10P108188984	A10	107983574	108394394	2
C10P108595709	A10	108394394	108797024	1
C10P108986759	A10	108797024	109176494	1
C10P110180932	A10	109176494	111185370	2
C10P111606279	A10	111185370	112027189	2
C10P112054318	A10	112027189	112081448	1
C10P112106662	A10	112081448	112131877	1
C10P112212538	A10	112131877	112293199	7
C10P112314024	A10	112293199	112334849	1
C10P112465513	A10	112334849	112596178	1
C10P112608903	A10	112596178	112621629	1
C10P114785204	A10	112621629	116948780	30
C11P751207	B01	0	1502414	17
C11P1824805	B01	1502414	2147197	5
C11P2441767	B01	2147197	2736337	2
C11P2747736	B01	2736337	2759135	2
C11P2775971	B01	2759135	2792807	1
C11P2952778	B01	2792807	3112749	2
C11P3180408	B01	3112749	3248067	1
C11P3264226	B01	3248067	3280386	1
C11P3385587	B01	3280386	3490788	4
C11P3510791	B01	3490788	3530794	1
C11P3576258	B01	3530794	3621722	1
C11P3692480	B01	3621722	3763239	3
C11P3781594	B01	3763239	3799949	1
C11P3906257	B01	3799949	4012566	2
C11P4021486	B01	4012566	4030407	1
C11P4152923	B01	4030407	4275440	1
C11P4338641	B01	4275440	4401843	2
C11P4414081	B01	4401843	4426320	1
C11P4492065	B01	4426320	4557810	1
C11P4636285	B01	4557810	4714760	2
C11P5509237	B01	4714760	6303714	4
C11P6473569	B01	6303714	6643424	3
C11P6679972	B01	6643424	6716521	1
C11P7403963	B01	6716521	8091406	1
C11P8334932	B01	8091406	8578458	1
C11P8616253	B01	8578458	8654049	1
C11P8967399	B01	8654049	9280750	3
C11P9403414	B01	9280750	9526079	2
C11P9575751	B01	9526079	9625424	2
C11P10302253	B01	9625424	10979082	6
C11P11284537	B01	10979082	11589992	5
C11P12093662	B01	11589992	12597332	2
C11P12645664	B01	12597332	12693997	1
C11P12759118	B01	12693997	12824239	2
C11P12832294	B01	12824239	12840349	1
C11P12996800	B01	12840349	13153251	1
C11P13321718	B01	13153251	13490185	1
C11P13738489	B01	13490185	13986794	1
C11P14146906	B01	13986794	14307019	1
C11P14569731	B01	14307019	14832443	2
C11P16399668	B01	14832443	17966893	14
C11P18256050	B01	17966893	18545207	4
C11P19312727	B01	18545207	20080247	13
C11P20102868	B01	20080247	20125490	2
C11P21751526	B01	20125490	23377562	23
C11P24893399	B01	23377562	26409237	23
C11P28477876	B01	26409237	30546516	29
C11P31112204	B01	30546516	31677893	8
C11P32871616	B01	31677893	34065340	9
C11P34124919	B01	34065340	34184498	2
C11P34710496	B01	34184498	35236494	10
C11P35624337	B01	35236494	36012181	6
C11P36596436	B01	36012181	37180692	10
C11P38618742	B01	37180692	40056793	19
C11P41273022	B01	40056793	42489251	9
C11P44904967	B01	42489251	47320684	27
C11P48245741	B01	47320684	49170799	8
C11P50037822	B01	49170799	50904846	7
C11P57277811	B01	50904846	63650777	89
C11P63860019	B01	63650777	64069262	5
C11P64236499	B01	64069262	64403737	3
C11P64752068	B01	64403737	65100399	10
C11P65167746	B01	65100399	65235093	1
C11P65886173	B01	65235093	66537254	12
C11P66566941	B01	66537254	66596629	2
C11P66721030	B01	66596629	66845431	2
C11P67325893	B01	66845431	67806355	15
C11P68118615	B01	67806355	68430875	4
C11P68942939	B01	68430875	69455003	9
C11P71070423	B01	69455003	72685844	48
C11P72776116	B01	72685844	72866388	2
C11P74984363	B01	72866388	77102338	45
C11P77287755	B01	77102338	77473173	4
C11P84029904	B01	77473173	90586635	163
C11P91281999	B01	90586635	91977364	14
C11P94093437	B01	91977364	96209511	40
C11P96356206	B01	96209511	96502901	5
C11P96513400	B01	96502901	96523900	1
C11P98452503	B01	96523900	100381107	41
C11P100600086	B01	100381107	100819066	8
C11P101036169	B01	100819066	101253272	4
C11P102242226	B01	101253272	103231180	23
C11P103396752	B01	103231180	103562324	1
C11P103699075	B01	103562324	103835827	3
C11P103902063	B01	103835827	103968300	4
C11P104093509	B01	103968300	104218719	2
C11P104227040	B01	104218719	104235361	1
C11P104443219	B01	104235361	104651077	3
C11P104718524	B01	104651077	104785971	1
C11P104792969	B01	104785971	104799968	1
C11P105299712	B01	104799968	105799456	6
C11P106133954	B01	105799456	106468453	6
C11P106685881	B01	106468453	106903309	5
C11P107091491	B01	106903309	107279674	6
C11P107415256	B01	107279674	107550839	2
C11P107718146	B01	107550839	107885454	3
C11P108117990	B01	107885454	108350526	2
C11P108362032	B01	108350526	108373539	1
C11P108627939	B01	108373539	108882339	3
C11P109710491	B01	108882339	110538643	17
C11P111230022	B01	110538643	111921402	15
C11P111999037	B01	111921402	112076673	1
C11P112256153	B01	112076673	112435633	3
C11P112478204	B01	112435633	112520776	1
C11P113293100	B01	112520776	114065424	16
C11P114372219	B01	114065424	114679015	7
C11P115078556	B01	114679015	115478097	8
C11P117010184	B01	115478097	118542271	39
C11P120261658	B01	118542271	121981045	28
C11P123635138	B01	121981045	125289232	30
C11P125761655	B01	125289232	126234079	8
C11P127612844	B01	126234079	128991609	29
C11P129040730	B01	128991609	129089851	2
C11P129128604	B01	129089851	129167357	1
C11P129670518	B01	129167357	130173679	12
C11P130187841	B01	130173679	130202004	1
C11P131157639	B01	130202004	132113275	14
C11P132704698	B01	132113275	133296121	10
C11P133566875	B01	133296121	133837629	2
C11P133997192	B01	133837629	134156756	4
C11P134512889	B01	134156756	134869022	11
C11P135011670	B01	134869022	135154318	3
[truncated: 1,878 more rows]
