# Supplementary material for: Identification of a major QTL underlying sugar content in peanut kernels based on the RIL mapping population
Source: Front Plant Sci. 2024 Jul 4;15:1423586. doi: 10.3389/fpls.2024.1423586 (PMC11254704; doi:10.3389/fpls.2024.1423586)
Supplement: Supplementary file 6 [file Table_5.xlsx]

## Sheet: mapStat
Table S5 Spearman correlation coefficient of genetic location and physical location.
LG	Spearman Corr Coef
A01	0.99983
A02	0.99997
A03	0.99999
A04	0.99997
A05	0.99996
A06	0.99999
A07	0.99997
A08	0.9999
A09	0.9999
A10	0.99769
B01	0.98958
B02	0.99996
B03	0.99999
B04	0.99981
B05	0.99995
B06	0.99998
B07	0.99995
B08	0.99948
B09	0.99559
B10	0.99991
