# Supplementary material for: Identification of a major QTL underlying sugar content in peanut kernels based on the RIL mapping population
Source: Front Plant Sci. 2024 Jul 4;15:1423586. doi: 10.3389/fpls.2024.1423586 (PMC11254704; doi:10.3389/fpls.2024.1423586)
Supplement: Supplementary file 7 [file Table_6.xlsx]

## Sheet: Sheet1
Table S6 The phenotype of Bin markers in three QTL regions for SSC/SC.
	C19P154108125	C19P154679799	C19P155171883	C19P155306879	C19P155713851	C19P155780993	C07P45024423	C16P139225254	Mean of SC content （%）	Mean of SSC content （%）
1	2	2	2	2	2	2	2	0	6.36491	8.128
4	0	0	0	0	0	0	0	0	4.94074	6.67203
5	0	0	2	2	2	2	0	0	5.79298	7.72512
6	0	0	0	0	0	0	0	2	3.94516	5.67936
7	0	0	0	0	0	0	0	2	4.89229	6.9013
8	2	2	2	2	2	2	0	2	6.27583	7.83034
9	0	0	0	0	2	2	2	2	4.32249	5.88571
10	2	2	2	2	2	2	-1	0	6.0466	8.03888
11	0	0	0	0	0	0	0	2	5.15203	6.6792
12	2	2	2	2	2	2	0	0	5.32552	7.14289
13	0	0	0	0	0	0	2	0	4.93451	7.00084
14	0	0	0	0	0	2	2	2	4.3237	6.17737
15	0	0	0	0	0	0	0	2	4.04304	5.39816
16	2	2	2	2	2	2	0	2	6.10752	7.9068
17	2	2	2	2	2	2	0	2	6.10445	7.67193
18	2	2	2	2	2	2	2	2	5.57338	7.0628
19	0	0	2	2	2	2	0	2	6.272	7.68285
20	0	0	0	0	0	0	2	2	4.5776	6.152
21	0	0	0	0	0	0	2	0	4.9309	6.44392
22	2	2	2	2	2	2	0	2	4.50831	6.22809
23	0	0	0	0	0	0	0	2	4.52321	6.18099
24	0	0	0	0	0	0	0	0	5.04861	6.98455
25	0	0	0	0	0	0	2	0	4.78896	6.76048
26	0	0	0	0	0	0	2	0	4.80342	6.64004
27	0	0	0	0	0	0	0	2	4.38894	6.07467
28	2	2	2	2	2	2	0	0	6.17381	7.96606
29	0	0	0	0	0	0	0	2	4.99735	6.69898
30	0	0	0	0	0	0	2	2	5.34606	6.81428
31	2	2	2	2	2	2	2	0	5.42425	6.97605
33	0	0	0	0	0	0	0	2	5.51098	7.07345
35	0	0	0	0	0	0	2	0	5.826	7.21223
36	0	0	0	0	0	0	-1	0	5.23704	6.53597
37	2	2	2	2	2	2	2	2	5.19061	6.66682
38	0	0	0	0	0	0	0	0	5.12074	6.80185
39	0	0	0	0	0	0	0	2	5.24861	7.18647
40	0	0	0	0	0	0	2	2	5.31477	6.94679
41	2	2	2	2	2	2	0	0	6.05284	7.76956
42	2	2	2	2	2	2	2	0	5.6081	6.73126
43	2	2	2	2	2	2	2	2	5.24308	6.77363
44	2	2	2	2	2	2	2	0	5.81647	7.18975
45	2	2	2	2	2	2	0	0	5.95427	7.58669
47	0	0	0	0	0	0	2	2	4.37432	5.78295
48	0	0	0	0	0	0	2	-1	5.48543	7.2415
49	0	0	0	0	0	0	2	2	4.34043	6.13179
50	0	0	0	0	0	0	0	0	5.04406	6.70211
51	2	2	2	2	2	2	0	2	5.59362	7.34805
52	2	2	2	2	2	2	2	2	5.23074	7.07421
53	0	0	0	0	0	0	0	0	5.06694	7.11424
54	0	0	0	0	0	0	2	2	4.60211	6.20701
55	2	2	2	2	2	2	-1	0	6.27139	8.09173
56	2	2	2	2	2	2	2	0	6.30505	7.52152
58	-1	0	0	0	0	0	0	0	5.82909	7.43687
60	0	0	0	0	0	0	0	0	5.00784	6.86076
61	2	2	2	2	2	2	2	2	6.48049	8.02236
62	2	2	2	2	2	2	2	0	7.0781	9.02731
63	0	0	2	2	2	2	0	0	6.58916	8.49175
64	0	0	0	0	0	0	2	0	5.14101	7.05469
65	0	0	0	0	0	0	0	2	4.78204	6.36357
66	0	0	0	0	0	0	-1	0	5.30348	7.0986
67	2	2	2	2	2	2	0	2	5.59641	7.01328
70	0	0	0	0	0	0	2	2	5.132	6.65841
71	0	0	0	0	0	0	0	0	5.15075	6.34565
72	2	2	2	2	2	2	0	2	7.3218	9.20865
73	0	0	0	0	0	0	2	2	4.93872	6.31873
74	2	2	2	2	2	2	0	2	6.02722	7.34954
75	2	2	2	2	0	0	2	0	6.10741	7.61713
76	2	2	2	2	0	0	0	2	6.39211	7.68386
77	0	0	0	0	0	0	0	0	4.6707	6.07138
78	2	2	2	2	2	2	2	2	5.79361	7.15602
79	0	0	0	0	0	0	0	2	5.09668	6.50417
80	0	0	0	0	0	0	-1	2	5.21654	6.96383
81	2	0	0	0	0	0	0	2	4.15852	5.74379
82	2	2	2	2	2	2	0	0	6.21568	7.58765
83	0	0	0	0	0	0	0	0	5.10729	6.67937
84	0	0	0	2	2	2	2	2	4.86418	6.27908
85	2	2	2	2	2	2	0	2	5.36971	7.01969
86	2	2	2	2	2	2	0	2	5.55722	7.09373
87	2	2	2	2	2	2	2	0	5.94072	7.52229
88	2	2	2	0	0	0	2	0	5.8183	7.57454
89	0	0	0	0	0	0	0	0	5.14968	6.81374
90	2	2	2	2	2	2	2	0	6.10627	7.42732
91	2	2	2	2	2	2	0	0	6.65476	8.3727
92	2	2	2	2	2	2	2	2	5.76068	7.20252
93	2	2	2	2	2	2	0	2	6.20735	7.6249
94	0	0	0	2	2	2	2	0	5.26146	6.89082
95	2	2	2	2	0	0	0	2	6.31679	8.16439
96	2	2	2	2	2	2	0	0	6.33912	8.39418
97	0	0	0	0	0	0	0	0	5.22814	7.04111
98	0	0	0	0	0	0	0	0	4.38017	6.40337
99	2	2	2	2	2	2	2	0	6.26589	8.04832
100	2	2	2	2	2	2	2	2	5.47823	6.96084
101	2	2	2	2	2	2	0	2	4.83045	6.08115
102	0	0	0	0	0	0	0	0	5.80364	7.59613
103	0	0	0	0	0	0	2	2	4.72831	6.51106
104	0	0	0	0	0	0	0	2	5.16625	6.80497
106	2	2	2	2	2	0	0	2	6.08461	8.03656
107	0	0	0	0	0	0	2	2	4.78	6.51201
108	2	2	2	2	2	2	2	0	5.74828	7.51319
109	0	0	0	0	0	0	2	0	5.25515	6.61977
111	0	0	0	-1	-1	-1	-1	0	5.20047	7.30319
112	2	2	2	2	2	2	0	0	5.90159	7.27967
113	0	0	0	0	0	0	0	2	4.75558	6.60385
114	2	2	2	2	2	2	0	0	6.45881	8.59147
116	2	0	0	0	0	0	-1	2	4.48955	6.11013
117	0	0	0	0	0	0	2	0	4.65982	6.50447
118	0	0	0	0	0	0	2	0	5.07822	6.69281
119	2	2	2	2	2	2	0	2	6.30086	7.9254
120	2	2	2	2	2	2	0	2	6.04856	7.64534
122	2	2	2	2	2	2	0	0	6.12547	7.34024
123	2	2	2	2	2	2	0	0	6.22885	8.25953
124	0	0	0	0	0	0	2	0	4.30642	6.0271
125	0	0	0	0	0	0	2	2	4.39326	6.03531
126	0	0	0	0	0	0	0	2	5.82249	7.8068
127	2	2	2	2	2	2	0	2	5.81824	7.18654
128	2	2	2	2	2	2	2	0	5.94117	7.49258
129	2	2	2	2	2	2	2	2	5.91646	7.3987
131	2	2	2	2	2	2	2	0	6.55547	8.23239
132	0	0	0	0	0	0	0	0	5.20664	7.5323
133	2	2	2	2	2	0	2	-1	6.23514	7.84061
134	0	0	0	0	0	0	0	2	5.23588	6.89125
135	2	2	2	2	2	2	0	0	5.8318	7.33101
136	0	0	0	0	0	0	2	0	4.45337	6.07177
137	2	2	2	2	2	2	0	0	6.23794	8.36891
138	0	0	0	0	0	0	0	2	5.14976	7.04101
139	0	0	0	0	0	0	0	0	5.73144	7.24609
140	0	0	0	0	0	0	0	2	5.60306	7.59019
141	2	2	2	2	2	2	0	2	6.09837	7.51804
143	2	2	2	2	2	2	0	2	5.56313	7.26668
144	0	0	2	2	2	2	0	0	6.61089	8.31029
145	2	2	2	2	2	2	0	2	6.00137	7.35337
146	0	0	0	0	0	0	0	2	4.75708	6.56917
147	0	0	2	2	2	2	0	2	6.43243	8.50914
148	0	0	0	0	0	0	0	2	6.04376	7.93766
149	2	2	2	2	2	2	0	2	5.59489	7.22987
150	2	2	2	2	2	2	0	0	6.21809	7.8724
152	0	0	0	0	0	0	2	-1	4.82245	6.53363
153	2	2	2	2	2	2	0	2	5.57212	7.4303
155	2	2	2	2	2	2	0	2	5.28529	6.84874
156	0	0	0	0	0	0	0	2	4.79617	6.66119
157	0	0	0	0	0	0	0	0	4.73822	6.50843
158	2	2	2	2	2	2	2	2	5.19265	6.55214
159	0	0	0	0	0	0	0	2	4.49507	6.38747
160	2	2	2	2	2	2	2	2	5.89361	7.22529
161	2	0	0	0	0	0	0	0	5.25235	6.93629
162	0	0	0	0	0	0	0	2	4.4988	6.16416
163	0	0	0	0	0	0	0	2	5.00219	6.7179
164	0	0	0	0	0	0	0	2	4.22554	5.67759
165	0	0	0	0	0	0	0	0	4.88181	6.95045
168	0	0	0	0	0	0	2	0	4.99666	6.58766
169	2	2	2	2	2	2	0	2	5.98858	6.92572
170	0	0	0	0	0	0	2	2	4.30619	5.69148
171	2	2	2	2	2	2	2	0	6.65188	8.01943
172	0	0	0	0	0	0	0	0	5.44493	7.16857
173	2	2	2	2	2	2	0	2	5.59227	7.10931
174	2	2	2	2	2	2	0	0	6.18431	7.83992
175	2	2	2	2	0	0	0	2	6.0907	7.36302
176	0	0	0	0	0	0	2	2	4.7722	6.29295
177	2	2	2	2	2	2	0	0	5.40956	7.25835
178	2	2	2	2	2	2	2	0	6.73291	8.43955
179	0	0	0	0	0	0	0	2	5.26515	6.98899
180	0	0	0	0	0	0	0	2	4.10535	5.8456
181	2	2	2	2	2	2	0	2	5.72141	7.473
182	0	0	0	0	0	0	0	2	5.24502	6.99159
184	2	2	2	2	2	2	0	2	6.34328	7.89128
185	2	2	2	2	2	2	2	-1	6.00249	7.74299
186	2	2	2	2	2	2	0	2	5.61313	7.2897
187	2	2	2	2	2	2	2	0	6.26462	8.13803
188	2	2	2	2	2	2	2	2	6.40507	7.80447
189	0	0	0	0	0	0	2	0	5.07064	7.11433
191	2	2	2	2	2	2	2	0	6.19286	7.79852
192	2	2	2	2	2	2	2	2	6.20366	7.39415
193	2	2	2	2	0	0	0	0	6.45777	8.00303
194	0	0	0	0	0	0	2	0	4.20954	6.00376
195	2	2	2	2	2	2	2	2	6.2211	7.62337
197	0	0	0	0	0	0	2	2	4.34227	5.96128
198	2	2	2	2	2	2	0	2	5.65544	7.37347
199	2	2	2	2	2	2	0	0	5.90515	7.1048
200	0	0	0	0	0	0	0	0	6.20454	7.97871
201	2	2	2	2	2	2	2	2	4.80028	6.53593
202	2	2	2	2	2	2	0	2	6.26431	7.7987
203	2	2	2	2	2	2	0	0	5.92574	7.65616
204	0	0	0	0	0	0	2	0	5.1107	6.51889
205	2	2	2	2	2	2	2	2	5.57257	6.68745
206	2	2	2	2	0	0	0	2	6.72666	7.9778
207	2	2	2	2	2	2	0	0	6.43931	7.90936
208	0	0	0	0	0	0	2	0	4.807	6.42201
210	0	0	0	0	0	0	2	0	5.87327	7.45232
211	2	2	2	2	2	2	0	0	6.73045	7.88867
212	0	0	0	0	0	0	2	2	4.11215	5.67266
213	2	2	2	2	2	2	2	0	4.68873	5.91148
214	0	0	0	0	0	0	2	2	6.48539	7.97224
215	0	0	0	0	0	0	0	0	5.81147	7.59993
216	2	2	2	2	2	2	2	0	6.54174	7.77811
217	0	0	2	2	2	2	0	0	6.10392	7.437
219	2	2	2	2	2	2	0	0	6.27143	8.173
220	0	0	0	0	0	0	2	0	5.00614	6.90228
221	0	0	0	0	0	0	2	0	5.44645	7.00179
222	0	0	0	0	0	0	-1	2	5.34517	6.93675
223	2	2	2	2	2	2	-1	0	6.43332	8.0855
224	0	0	0	0	0	0	2	0	4.23843	6.33343
225	0	0	2	2	2	2	0	0	6.20059	7.63086
226	0	0	0	0	0	0	0	2	5.13766	6.86336
227	0	0	0	0	0	0	2	0	4.88994	6.35549
228	0	0	0	2	2	2	2	2	6.14558	7.60881
229	0	0	0	0	0	0	0	2	4.98914	6.5635
232	0	0	0	0	0	0	2	2	4.38754	5.84848
233	2	2	2	2	2	2	2	0	6.04242	7.75331
234	0	0	0	0	0	0	0	2	4.24226	5.69779
235	2	2	2	2	2	2	0	2	5.62386	7.09729
236	0	0	0	0	0	0	2	0	5.24068	6.64627
237	0	0	0	0	0	0	2	0	5.16719	6.4634
238	0	0	0	0	0	0	0	0	4.75021	6.51724
239	2	2	2	2	2	2	2	2	5.17572	6.74918
240	0	0	0	0	0	0	2	0	5.05739	6.56402
241	2	2	2	2	2	2	2	0	5.29464	6.69738
242	2	2	2	2	2	2	0	0	5.84321	7.87596
243	2	2	2	2	2	2	2	2	5.75885	7.16138
245	2	2	2	2	2	2	0	2	5.24329	6.72892
246	2	2	2	2	2	2	2	0	5.67141	7.14524
247	0	0	0	0	0	0	2	2	4.74769	6.27899
248	0	0	0	0	0	0	2	0	4.47545	6.14711
249	2	2	2	2	2	2	-1	2	5.50767	7.01674
250	2	2	2	2	2	2	0	2	5.28861	7.09036
252	0	0	0	0	0	0	0	0	5.59143	7.49929
253	0	0	0	0	0	0	0	0	5.14719	7.0101
254	0	0	0	0	0	0	-1	2	5.18719	7.11264
256	0	0	0	0	0	0	0	0	5.25454	7.07872
a2, denote the genetic effects come from 06B16.
b0, denote the genetic effects come from Lu11.

## Sheet: Sheet2
Table S6 The phenotype of six genotypic Bin markers in the major QTL region for SSC/SC.
	C19P154108125	C19P154679799	C19P155171883	C19P155306879	C19P155713851	C19P155780993	qSSC/SCA07	qSSC/SCB06	Mean of SC content （%）	Mean of SSC content （%）
R3_3_1	2	2	2	2	2	2	2	0	6.36491	8.128
R3_3_4	0	0	0	0	0	0	0	0	4.94074	6.67203
R3_3_5	0	0	2	2	2	2	0	0	5.79298	7.72512
R3_3_6	0	0	0	0	0	0	0	2	3.94516	5.67936
R3_3_7	0	0	0	0	0	0	0	2	4.89229	6.9013
R3_3_8	2	2	2	2	2	2	0	2	6.27583	7.83034
R3_3_9	0	0	0	0	2	2	2	2	4.32249	5.88571
R3_3_10	2	2	2	2	2	2	-1	0	6.0466	8.03888
R3_3_11	0	0	0	0	0	0	0	2	5.15203	6.6792
R3_3_12	2	2	2	2	2	2	0	0	5.32552	7.14289
R3_3_13	0	0	0	0	0	0	2	0	4.93451	7.00084
R3_3_14	0	0	0	0	0	2	2	2	4.3237	6.17737
R3_3_15	0	0	0	0	0	0	0	2	4.04304	5.39816
R3_3_16	2	2	2	2	2	2	0	2	6.10752	7.9068
R3_3_17	2	2	2	2	2	2	0	2	6.10445	7.67193
R3_3_18	2	2	2	2	2	2	2	2	5.57338	7.0628
R3_3_19	0	0	2	2	2	2	0	2	6.272	7.68285
R3_3_20	0	0	0	0	0	0	2	2	4.5776	6.152
R3_3_21	0	0	0	0	0	0	2	0	4.9309	6.44392
R3_3_22	2	2	2	2	2	2	0	2	4.50831	6.22809
R3_3_23	0	0	0	0	0	0	0	2	4.52321	6.18099
R3_3_24	0	0	0	0	0	0	0	0	5.04861	6.98455
R3_3_25	0	0	0	0	0	0	2	0	4.78896	6.76048
R3_3_26	0	0	0	0	0	0	2	0	4.80342	6.64004
R3_3_27	0	0	0	0	0	0	0	2	4.38894	6.07467
R3_3_28	2	2	2	2	2	2	0	0	6.17381	7.96606
R3_3_29	0	0	0	0	0	0	0	2	4.99735	6.69898
R3_3_30	0	0	0	0	0	0	2	2	5.34606	6.81428
R3_3_31	2	2	2	2	2	2	2	0	5.42425	6.97605
R3_3_33	0	0	0	0	0	0	0	2	5.51098	7.07345
R3_3_35	0	0	0	0	0	0	2	0	5.826	7.21223
R3_3_36	0	0	0	0	0	0	-1	0	5.23704	6.53597
R3_3_37	2	2	2	2	2	2	2	2	5.19061	6.66682
R3_3_38	0	0	0	0	0	0	0	0	5.12074	6.80185
R3_3_39	0	0	0	0	0	0	0	2	5.24861	7.18647
R3_3_40	0	0	0	0	0	0	2	2	5.31477	6.94679
R3_3_41	2	2	2	2	2	2	0	0	6.05284	7.76956
R3_3_42	2	2	2	2	2	2	2	0	5.6081	6.73126
R3_3_43	2	2	2	2	2	2	2	2	5.24308	6.77363
R3_3_44	2	2	2	2	2	2	2	0	5.81647	7.18975
R3_3_45	2	2	2	2	2	2	0	0	5.95427	7.58669
R3_3_47	0	0	0	0	0	0	2	2	4.37432	5.78295
R3_3_48	0	0	0	0	0	0	2	-1	5.48543	7.2415
R3_3_49	0	0	0	0	0	0	2	2	4.34043	6.13179
R3_3_50	0	0	0	0	0	0	0	0	5.04406	6.70211
R3_3_51	2	2	2	2	2	2	0	2	5.59362	7.34805
R3_3_52	2	2	2	2	2	2	2	2	5.23074	7.07421
R3_3_53	0	0	0	0	0	0	0	0	5.06694	7.11424
R3_3_54	0	0	0	0	0	0	2	2	4.60211	6.20701
R3_3_55	2	2	2	2	2	2	-1	0	6.27139	8.09173
R3_3_56	2	2	2	2	2	2	2	0	6.30505	7.52152
R3_3_58	-1	0	0	0	0	0	0	0	5.82909	7.43687
R3_3_60	0	0	0	0	0	0	0	0	5.00784	6.86076
R3_3_61	2	2	2	2	2	2	2	2	6.48049	8.02236
R3_3_62	2	2	2	2	2	2	2	0	7.0781	9.02731
R3_3_63	0	0	2	2	2	2	0	0	6.58916	8.49175
R3_3_64	0	0	0	0	0	0	2	0	5.14101	7.05469
R3_3_65	0	0	0	0	0	0	0	2	4.78204	6.36357
R3_3_66	0	0	0	0	0	0	-1	0	5.30348	7.0986
R3_3_67	2	2	2	2	2	2	0	2	5.59641	7.01328
R3_3_70	0	0	0	0	0	0	2	2	5.132	6.65841
R3_3_71	0	0	0	0	0	0	0	0	5.15075	6.34565
R3_3_72	2	2	2	2	2	2	0	2	7.3218	9.20865
R3_3_73	0	0	0	0	0	0	2	2	4.93872	6.31873
R3_3_74	2	2	2	2	2	2	0	2	6.02722	7.34954
R3_3_75	2	2	2	2	0	0	2	0	6.10741	7.61713
R3_3_76	2	2	2	2	0	0	0	2	6.39211	7.68386
R3_3_77	0	0	0	0	0	0	0	0	4.6707	6.07138
R3_3_78	2	2	2	2	2	2	2	2	5.79361	7.15602
R3_3_79	0	0	0	0	0	0	0	2	5.09668	6.50417
R3_3_80	0	0	0	0	0	0	-1	2	5.21654	6.96383
R3_3_81	2	0	0	0	0	0	0	2	4.15852	5.74379
R3_3_82	2	2	2	2	2	2	0	0	6.21568	7.58765
R3_3_83	0	0	0	0	0	0	0	0	5.10729	6.67937
R3_3_84	0	0	0	2	2	2	2	2	4.86418	6.27908
R3_3_85	2	2	2	2	2	2	0	2	5.36971	7.01969
R3_3_86	2	2	2	2	2	2	0	2	5.55722	7.09373
R3_3_87	2	2	2	2	2	2	2	0	5.94072	7.52229
R3_3_88	2	2	2	0	0	0	2	0	5.8183	7.57454
R3_3_89	0	0	0	0	0	0	0	0	5.14968	6.81374
R3_3_90	2	2	2	2	2	2	2	0	6.10627	7.42732
R3_3_91	2	2	2	2	2	2	0	0	6.65476	8.3727
R3_3_92	2	2	2	2	2	2	2	2	5.76068	7.20252
R3_3_93	2	2	2	2	2	2	0	2	6.20735	7.6249
R3_3_94	0	0	0	2	2	2	2	0	5.26146	6.89082
R3_3_95	2	2	2	2	0	0	0	2	6.31679	8.16439
R3_3_96	2	2	2	2	2	2	0	0	6.33912	8.39418
R3_3_97	0	0	0	0	0	0	0	0	5.22814	7.04111
R3_3_98	0	0	0	0	0	0	0	0	4.38017	6.40337
R3_3_99	2	2	2	2	2	2	2	0	6.26589	8.04832
R3_3_100	2	2	2	2	2	2	2	2	5.47823	6.96084
R3_3_101	2	2	2	2	2	2	0	2	4.83045	6.08115
R3_3_102	0	0	0	0	0	0	0	0	5.80364	7.59613
R3_3_103	0	0	0	0	0	0	2	2	4.72831	6.51106
R3_3_104	0	0	0	0	0	0	0	2	5.16625	6.80497
R3_3_106	2	2	2	2	2	0	0	2	6.08461	8.03656
R3_3_107	0	0	0	0	0	0	2	2	4.78	6.51201
R3_3_108	2	2	2	2	2	2	2	0	5.74828	7.51319
R3_3_109	0	0	0	0	0	0	2	0	5.25515	6.61977
R3_3_110	0	0	0	-1	-1	-1	-1	0	5.20047	7.30319
R3_3_111	2	2	2	2	2	2	0	0	5.90159	7.27967
R3_3_112	0	0	0	0	0	0	0	2	4.75558	6.60385
R3_3_113	2	2	2	2	2	2	0	0	6.45881	8.59147
R3_3_114	2	0	0	0	0	0	-1	2	4.48955	6.11013
R3_3_116	0	0	0	0	0	0	2	0	4.65982	6.50447
R3_3_117	0	0	0	0	0	0	2	0	5.07822	6.69281
R3_3_118	2	2	2	2	2	2	0	2	6.30086	7.9254
R3_3_119	2	2	2	2	2	2	0	2	6.04856	7.64534
R3_3_120	2	2	2	2	2	2	0	0	6.12547	7.34024
R3_3_122	2	2	2	2	2	2	0	0	6.22885	8.25953
R3_3_123	0	0	0	0	0	0	2	0	4.30642	6.0271
R3_3_124	0	0	0	0	0	0	2	2	4.39326	6.03531
R3_3_125	0	0	0	0	0	0	0	2	5.82249	7.8068
R3_3_126	2	2	2	2	2	2	0	2	5.81824	7.18654
R3_3_127	2	2	2	2	2	2	2	0	5.94117	7.49258
R3_3_128	2	2	2	2	2	2	2	2	5.91646	7.3987
R3_3_129	2	2	2	2	2	2	2	0	6.55547	8.23239
R3_3_131	0	0	0	0	0	0	0	0	5.20664	7.5323
R3_3_132	2	2	2	2	2	0	2	-1	6.23514	7.84061
R3_3_133	0	0	0	0	0	0	0	2	5.23588	6.89125
R3_3_134	2	2	2	2	2	2	0	0	5.8318	7.33101
R3_3_135	0	0	0	0	0	0	2	0	4.45337	6.07177
R3_3_136	2	2	2	2	2	2	0	0	6.23794	8.36891
R3_3_137	0	0	0	0	0	0	0	2	5.14976	7.04101
R3_3_138	0	0	0	0	0	0	0	0	5.73144	7.24609
R3_3_139	0	0	0	0	0	0	0	2	5.60306	7.59019
R3_3_140	2	2	2	2	2	2	0	2	6.09837	7.51804
R3_3_141	2	2	2	2	2	2	0	2	5.56313	7.26668
R3_3_143	0	0	2	2	2	2	0	0	6.61089	8.31029
R3_3_144	2	2	2	2	2	2	0	2	6.00137	7.35337
R3_3_145	0	0	0	0	0	0	0	2	4.75708	6.56917
R3_3_146	0	0	2	2	2	2	0	2	6.43243	8.50914
R3_3_147	0	0	0	0	0	0	0	2	6.04376	7.93766
R3_3_148	2	2	2	2	2	2	0	2	5.59489	7.22987
R3_3_149	2	2	2	2	2	2	0	0	6.21809	7.8724
R3_3_150	0	0	0	0	0	0	2	-1	4.82245	6.53363
R3_3_152	2	2	2	2	2	2	0	2	5.57212	7.4303
R3_3_153	2	2	2	2	2	2	0	2	5.28529	6.84874
R3_3_155	0	0	0	0	0	0	0	2	4.79617	6.66119
R3_3_156	0	0	0	0	0	0	0	0	4.73822	6.50843
R3_3_157	2	2	2	2	2	2	2	2	5.19265	6.55214
R3_3_158	0	0	0	0	0	0	0	2	4.49507	6.38747
R3_3_159	2	2	2	2	2	2	2	2	5.89361	7.22529
R3_3_160	2	0	0	0	0	0	0	0	5.25235	6.93629
R3_3_161	0	0	0	0	0	0	0	2	4.4988	6.16416
R3_3_162	0	0	0	0	0	0	0	2	5.00219	6.7179
R3_3_163	0	0	0	0	0	0	0	2	4.22554	5.67759
R3_3_164	0	0	0	0	0	0	0	0	4.88181	6.95045
R3_3_165	0	0	0	0	0	0	2	0	4.99666	6.58766
R3_3_168	2	2	2	2	2	2	0	2	5.98858	6.92572
R3_3_169	0	0	0	0	0	0	2	2	4.30619	5.69148
R3_3_170	2	2	2	2	2	2	2	0	6.65188	8.01943
R3_3_171	0	0	0	0	0	0	0	0	5.44493	7.16857
R3_3_172	2	2	2	2	2	2	0	2	5.59227	7.10931
R3_3_173	2	2	2	2	2	2	0	0	6.18431	7.83992
R3_3_174	2	2	2	2	0	0	0	2	6.0907	7.36302
R3_3_175	0	0	0	0	0	0	2	2	4.7722	6.29295
R3_3_176	2	2	2	2	2	2	0	0	5.40956	7.25835
R3_3_177	2	2	2	2	2	2	2	0	6.73291	8.43955
R3_3_178	0	0	0	0	0	0	0	2	5.26515	6.98899
R3_3_179	0	0	0	0	0	0	0	2	4.10535	5.8456
R3_3_180	2	2	2	2	2	2	0	2	5.72141	7.473
R3_3_181	0	0	0	0	0	0	0	2	5.24502	6.99159
R3_3_182	2	2	2	2	2	2	0	2	6.34328	7.89128
R3_3_184	2	2	2	2	2	2	2	-1	6.00249	7.74299
R3_3_185	2	2	2	2	2	2	0	2	5.61313	7.2897
R3_3_186	2	2	2	2	2	2	2	0	6.26462	8.13803
R3_3_187	2	2	2	2	2	2	2	2	6.40507	7.80447
R3_3_188	0	0	0	0	0	0	2	0	5.07064	7.11433
R3_3_189	2	2	2	2	2	2	2	0	6.19286	7.79852
R3_3_191	2	2	2	2	2	2	2	2	6.20366	7.39415
R3_3_192	2	2	2	2	0	0	0	0	6.45777	8.00303
R3_3_193	0	0	0	0	0	0	2	0	4.20954	6.00376
R3_3_194	2	2	2	2	2	2	2	2	6.2211	7.62337
R3_3_195	0	0	0	0	0	0	2	2	4.34227	5.96128
R3_3_197	2	2	2	2	2	2	0	2	5.65544	7.37347
R3_3_198	2	2	2	2	2	2	0	0	5.90515	7.1048
R3_3_199	0	0	0	0	0	0	0	0	6.20454	7.97871
R3_3_200	2	2	2	2	2	2	2	2	4.80028	6.53593
R3_3_201	2	2	2	2	2	2	0	2	6.26431	7.7987
R3_3_202	2	2	2	2	2	2	0	0	5.92574	7.65616
R3_3_203	0	0	0	0	0	0	2	0	5.1107	6.51889
R3_3_204	2	2	2	2	2	2	2	2	5.57257	6.68745
R3_3_205	2	2	2	2	0	0	0	2	6.72666	7.9778
R3_3_206	2	2	2	2	2	2	0	0	6.43931	7.90936
R3_3_207	0	0	0	0	0	0	2	0	4.807	6.42201
R3_3_208	0	0	0	0	0	0	2	0	5.87327	7.45232
R3_3_210	2	2	2	2	2	2	0	0	6.73045	7.88867
R3_3_211	0	0	0	0	0	0	2	2	4.11215	5.67266
R3_3_212	2	2	2	2	2	2	2	0	4.68873	5.91148
R3_3_213	0	0	0	0	0	0	2	2	6.48539	7.97224
R3_3_215	0	0	0	0	0	0	0	0	5.81147	7.59993
R3_3_216	2	2	2	2	2	2	2	0	6.54174	7.77811
R3_3_217	0	0	2	2	2	2	0	0	6.10392	7.437
R3_3_219	2	2	2	2	2	2	0	0	6.27143	8.173
R3_3_220	0	0	0	0	0	0	2	0	5.00614	6.90228
R3_3_221	0	0	0	0	0	0	2	0	5.44645	7.00179
R3_3_222	0	0	0	0	0	0	-1	2	5.34517	6.93675
R3_3_223	2	2	2	2	2	2	-1	0	6.43332	8.0855
R3_3_224	0	0	0	0	0	0	2	0	4.23843	6.33343
R3_3_225	0	0	2	2	2	2	0	0	6.20059	7.63086
R3_3_226	0	0	0	0	0	0	0	2	5.13766	6.86336
R3_3_227	0	0	0	0	0	0	2	0	4.88994	6.35549
R3_3_228	0	0	0	2	2	2	2	2	6.14558	7.60881
R3_3_229	0	0	0	0	0	0	0	2	4.98914	6.5635
R3_3_232	0	0	0	0	0	0	2	2	4.38754	5.84848
R3_3_233	2	2	2	2	2	2	2	0	6.04242	7.75331
R3_3_234	0	0	0	0	0	0	0	2	4.24226	5.69779
R3_3_235	2	2	2	2	2	2	0	2	5.62386	7.09729
R3_3_236	0	0	0	0	0	0	2	0	5.24068	6.64627
R3_3_237	0	0	0	0	0	0	2	0	5.16719	6.4634
R3_3_238	0	0	0	0	0	0	0	0	4.75021	6.51724
R3_3_239	2	2	2	2	2	2	2	2	5.17572	6.74918
R3_3_240	0	0	0	0	0	0	2	0	5.05739	6.56402
R3_3_241	2	2	2	2	2	2	2	0	5.29464	6.69738
R3_3_242	2	2	2	2	2	2	0	0	5.84321	7.87596
R3_3_243	2	2	2	2	2	2	2	2	5.75885	7.16138
R3_3_245	2	2	2	2	2	2	0	2	5.24329	6.72892
R3_3_246	2	2	2	2	2	2	2	0	5.67141	7.14524
R3_3_247	0	0	0	0	0	0	2	2	4.74769	6.27899
R3_3_248	0	0	0	0	0	0	2	0	4.47545	6.14711
R3_3_249	2	2	2	2	2	2	-1	2	5.50767	7.01674
R3_3_250	2	2	2	2	2	2	0	2	5.28861	7.09036
R3_3_252	0	0	0	0	0	0	0	0	5.59143	7.49929
R3_3_253	0	0	0	0	0	0	0	0	5.14719	7.0101
R3_3_254	0	0	0	0	0	0	-1	2	5.18719	7.11264
R3_3_256	0	0	0	0	0	0	0	0	5.25454	7.07872
a2, denote the genetic effects come from 06B16.
b0, denote the genetic effects come from Lu11.
