# Supplementary material for: Identification of a major QTL underlying sugar content in peanut kernels based on the RIL mapping population
Source: Front Plant Sci. 2024 Jul 4;15:1423586. doi: 10.3389/fpls.2024.1423586 (PMC11254704; doi:10.3389/fpls.2024.1423586)
Supplement: Supplementary file 8 [file Table_7.xls]

## Sheet: SSC.DP.QTL.LOD2.5.sig.Genes
Table S7 Function annotation of genes in the major QTL region of SC and SSC.
GeneID	Chromosome	Start	End	GO_annotation	KEGG_annotation	Swissprot_annotation	nr_annotation
Arahy.5P9XPP	chr B09	154057090	155764595	--	--	--	hypothetical protein glysoja_013598 [Glycine soja]
Arahy.DC2STY	chr B09	154057090	155764595	--	--	--	hypothetical protein glysoja_015401 [Glycine soja]
Arahy.A9DRMK	chr B09	154057090	155764595	Biological Process: amino acid transmembrane transport (GO:0003333);; Cellular Component: integral component of plasma membrane (GO:0005887);; Molecular Function: L-amino acid transmembrane transporter activity (GO:0015179);; Molecular Function: polyamine transmembrane transporter activity (GO:0015203);; Molecular Function: antiporter activity (GO:0015297);; Biological Process: polyamine transmem…	--	Probable polyamine transporter At1g31830 GN=At1g31830 OS=Arabidopsis thaliana (Mouse-ear cress) PE=2 SV=1	PREDICTED: probable polyamine transporter At1g31830-like [Glycine max]
Arahy.3BWT9P	chr B09	154057090	155764595	Cellular Component: protein phosphatase type 2A complex (GO:0000159);; Biological Process: signal transduction (GO:0007165);; Biological Process: regulation of phosphoprotein phosphatase activity (GO:0034047);;	K11584|6.2e-197|pvu:PHAVU_007G017700g|hypothetical protein; K11584 serine/threonine-protein phosphatase 2A regulatory subunit B' (A)	Serine/threonine protein phosphatase 2A 57 kDa regulatory subunit B&apos; beta isoform GN=B&apos;BETA OS=Arabidopsis thaliana (Mouse-ear cress) PE=1 SV=1	hypothetical protein PHAVU_007G017700g [Phaseolus vulgaris]
Arahy.L5LJLM	chr B09	154057090	155764595	--	--	--	--
Arahy.TJ1SRC	chr B09	154057090	155764595	--	--	--	--
Arahy.UL609B	chr B09	154057090	155764595	Molecular Function: ATP binding (GO:0005524);; Biological Process: proton transmembrane transport (GO:0015991);; Molecular Function: ATPase-coupled transmembrane transporter activity (GO:0016820);; Cellular Component: proton-transporting V-type ATPase, V1 domain (GO:0033180);; Biological Process: ATP metabolic process (GO:0046034);;	K02147|1.3e-272|cam:101499139|V-type proton ATPase subunit B 1-like; K02147 V-type H+-transporting ATPase subunit B (A)	V-type proton ATPase subunit B2 GN=VHA-B2 OS=Arabidopsis thaliana (Mouse-ear cress) PE=1 SV=1	PREDICTED: V-type proton ATPase subunit B 1-like [Cicer arietinum]
Arahy.0AC5Q4	chr B09	154057090	155764595	--	--	--	PREDICTED: uncharacterized protein LOC104804899 [Tarenaya hassleriana]
Arahy.GX4XDY	chr B09	154057090	155764595	Molecular Function: DNA binding (GO:0003677);; Molecular Function: protein dimerization activity (GO:0046983);;	--	--	PREDICTED: uncharacterized protein LOC102669729 [Glycine max]
Arahy.HXUM0Y	chr B09	154057090	155764595	Molecular Function: nucleic acid binding (GO:0003676);;	--	--	hypothetical protein PHAVU_004G060200g [Phaseolus vulgaris]
Arahy.1RV92X	chr B09	154057090	155764595	Cellular Component: integral component of membrane (GO:0016021);;	--	--	PREDICTED: uncharacterized protein LOC101503512 [Cicer arietinum]
Arahy.QGSF8R	chr B09	154057090	155764595	--	--	--	--
Arahy.J6L1EX	chr B09	154057090	155764595	Molecular Function: protein serine/threonine phosphatase activity (GO:0004722);; Biological Process: protein dephosphorylation (GO:0006470);; Molecular Function: metal ion binding (GO:0046872);;	--	Probable protein phosphatase 2C 28 OS=Oryza sativa subsp. japonica (Rice) PE=2 SV=1	Hypothetical protein glysoja_015392 [Glycine soja]
Arahy.JI97RZ	chr B09	154057090	155764595	Cellular Component: membrane (GO:0016020);;	--	--	PREDICTED: putative nuclease HARBI1-like [Glycine max]
Arahy.D340KN	chr B09	154057090	155764595	--	--	--	--
Arahy.TK5DM0	chr B09	154057090	155764595	Molecular Function: monooxygenase activity (GO:0004497);; Biological Process: secondary metabolite biosynthetic process (GO:0044550);; Biological Process: oxidation-reduction process (GO:0055114);; Molecular Function: FAD binding (GO:0071949);;	--	Zeaxanthin epoxidase, chloroplastic (Precursor) GN=At5g67030 OS=Arabidopsis thaliana (Mouse-ear cress) PE=1 SV=1	FAD-dependent urate hydroxylase-like protein [Medicago truncatula]
Arahy.MS9EFZ	chr B09	154057090	155764595	Molecular Function: monooxygenase activity (GO:0004497);; Biological Process: secondary metabolite biosynthetic process (GO:0044550);; Biological Process: oxidation-reduction process (GO:0055114);; Molecular Function: FAD binding (GO:0071949);;	--	Zeaxanthin epoxidase, chloroplastic (Precursor) GN=ZEP OS=Oncidium hybrid cultivar (Orchid) PE=2 SV=1	FAD-dependent urate hydroxylase-like protein [Medicago truncatula]
Arahy.0CG60X	chr B09	154057090	155764595	Molecular Function: monooxygenase activity (GO:0004497);; Biological Process: secondary metabolite biosynthetic process (GO:0044550);; Biological Process: oxidation-reduction process (GO:0055114);; Molecular Function: FAD binding (GO:0071949);;	--	--	3-hydroxybenzoate 6-hydroxylase 1 [Glycine soja]
Arahy.W8K9ES	chr B09	154057090	155764595	--	--	--	--
Arahy.8AQR6P	chr B09	154057090	155764595	Molecular Function: chromatin binding (GO:0003682);; Biological Process: mitotic sister chromatid cohesion (GO:0007064);; Biological Process: regulation of gene expression (GO:0010468);;	--	--	PREDICTED: uncharacterized protein LOC100788258 isoform X2 [Glycine max]
Arahy.WFEC9T	chr B09	154057090	155764595	--	--	B3 domain-containing transcription factor VRN1 GN=VRN1 OS=Arabidopsis thaliana (Mouse-ear cress) PE=1 SV=1	PREDICTED: B3 domain-containing transcription factor VRN1-like [Glycine max]
Arahy.EGZ7D9	chr B09	154057090	155764595	--	--	--	PREDICTED: B3 domain-containing transcription factor VRN1-like [Cicer arietinum]
Arahy.ICSV9P	chr B09	154057090	155764595	Biological Process: transcription, DNA-templated (GO:0006351);;	--	B3 domain-containing transcription factor VRN1 GN=VRN1 OS=Arabidopsis thaliana (Mouse-ear cress) PE=1 SV=1	B3 domain-containing protein [Medicago truncatula]
Arahy.S8VLW1	chr B09	154057090	155764595	Molecular Function: ATP binding (GO:0005524);; Cellular Component: nucleus (GO:0005634);; Cellular Component: cytosol (GO:0005829);; Biological Process: sucrose metabolic process (GO:0005985);; Biological Process: unsaturated fatty acid biosynthetic process (GO:0006636);; Biological Process: response to water deprivation (GO:0009414);; Biological Process: response to salt stress (GO:0009651);; Bi…	K14498|1.4e-73|brp:103843292|serine/threonine-protein kinase SRK2E; K14498 serine/threonine-protein kinase SRK2 [EC:2.7.11.1] (A)	Serine/threonine-protein kinase SRK2E GN=F17I5.140 OS=Arabidopsis thaliana (Mouse-ear cress) PE=1 SV=1	hypothetical protein CISIN_1g017936mg [Citrus sinensis]
Arahy.57BWYN	chr B09	154057090	155764595	Biological Process: sulfate assimilation (GO:0000103);; Biological Process: selenium compound metabolic process (GO:0001887);; Molecular Function: adenylylsulfate kinase activity (GO:0004020);; Molecular Function: sulfate adenylyltransferase (ATP) activity (GO:0004781);; Molecular Function: ATP binding (GO:0005524);; Cellular Component: cytosol (GO:0005829);; Cellular Component: plasma membrane (…	K13811|5.7e-107|cam:101497289|ATP sulfurylase 1, chloroplastic-like; K13811 3'-phosphoadenosine 5'-phosphosulfate synthase [EC:2.7.7.4 2.7.1.25] (A)	ATP sulfurylase 1, chloroplastic (Precursor) GN=APS1 OS=Arabidopsis thaliana (Mouse-ear cress) PE=1 SV=1	PREDICTED: ATP sulfurylase 1, chloroplastic-like [Cicer arietinum]
Arahy.FRXD3L	chr B09	154057090	155764595	Molecular Function: alcohol dehydrogenase activity, zinc-dependent (GO:0004024);; Molecular Function: zinc ion binding (GO:0008270);; Cellular Component: membrane (GO:0016020);;	--	--	Os02g0805600 [Oryza sativa Japonica Group]
Arahy.XDKT5L	chr B09	154057090	155764595	--	--	Serine/threonine-protein phosphatase 7 long form homolog GN=At1g48120 OS=Arabidopsis thaliana (Mouse-ear cress) PE=2 SV=1	hypothetical protein MIMGU_mgv1a020792mg, partial [Erythranthe guttata]
Arahy.10LCJA	chr B09	154057090	155764595	--	--	--	--
Arahy.D0LIF0	chr B09	154057090	155764595	Molecular Function: RNA binding (GO:0003723);;	--	--	hypothetical protein glysoja_015374 [Glycine soja]
Arahy.DP1KMD	chr B09	154057090	155764595	--	--	--	--
Arahy.EV6WBG	chr B09	154057090	155764595	Cellular Component: mitochondrial inner membrane (GO:0005743);; Cellular Component: vacuolar membrane (GO:0005774);; Cellular Component: plasma membrane (GO:0005886);; Biological Process: mitochondrial pyruvate transmembrane transport (GO:0006850);; Cellular Component: integral component of membrane (GO:0016021);;	--	Mitochondrial pyruvate carrier 1 {ECO:0000305} OS=Arabidopsis thaliana (Mouse-ear cress) PE=3 SV=1	PREDICTED: mitochondrial pyruvate carrier 1 [Vitis vinifera]
Arahy.DHD00G	chr B09	154057090	155764595	Cellular Component: mitochondrial inner membrane (GO:0005743);; Cellular Component: vacuolar membrane (GO:0005774);; Cellular Component: plasma membrane (GO:0005886);; Biological Process: mitochondrial pyruvate transmembrane transport (GO:0006850);; Cellular Component: integral component of membrane (GO:0016021);;	--	Mitochondrial pyruvate carrier 1 {ECO:0000305} OS=Arabidopsis thaliana (Mouse-ear cress) PE=3 SV=1	PREDICTED: mitochondrial pyruvate carrier 1 [Vitis vinifera]
Arahy.Y91ZV9	chr B09	154057090	155764595	--	--	--	hypothetical protein PHAVU_007G020200g [Phaseolus vulgaris]
Arahy.Z10DQP	chr B09	154057090	155764595	--	--	--	--
Arahy.CLVE3A	chr B09	154057090	155764595	Molecular Function: GTPase activity (GO:0003924);; Cellular Component: chloroplast stroma (GO:0009570);; Cellular Component: chloroplast outer membrane (GO:0009707);; Biological Process: chloroplast fission (GO:0010020);; Cellular Component: extrinsic component of plastid membrane (GO:0035452);; Molecular Function: protein self-association (GO:0043621);;	--	Protein ACCUMULATION AND REPLICATION OF CHLOROPLASTS 3 (Precursor) GN=ARC3 OS=Arabidopsis thaliana (Mouse-ear cress) PE=1 SV=2	Protein ACCUMULATION AND REPLICATION OF CHLOROPLASTS 3 [Glycine soja]
Arahy.DS2WG6	chr B09	154057090	155764595	--	--	Putative pentatricopeptide repeat-containing protein At5g37570 GN=PCMP-E37 OS=Arabidopsis thaliana (Mouse-ear cress) PE=3 SV=1	PREDICTED: putative pentatricopeptide repeat-containing protein At5g37570-like [Glycine max]
Arahy.BC0AQ3	chr B09	154057090	155764595	--	--	--	hypothetical protein glysoja_037019, partial [Glycine soja]
Arahy.NS4EV3	chr B09	154057090	155764595	Molecular Function: nucleic acid binding (GO:0003676);; Molecular Function: metal ion binding (GO:0046872);;	--	Protein indeterminate-domain 5, chloroplastic {ECO:0000303|PubMed:16784536} (Precursor) OS=Arabidopsis thaliana (Mouse-ear cress) PE=1 SV=1	Zinc finger protein NUTCRACKER [Glycine soja]
Arahy.8U6QA2	chr B09	154057090	155764595	Molecular Function: threonine-type endopeptidase activity (GO:0004298);; Cellular Component: nucleus (GO:0005634);; Cellular Component: cytoplasm (GO:0005737);; Biological Process: ubiquitin-dependent protein catabolic process (GO:0006511);; Cellular Component: proteasome core complex, alpha-subunit complex (GO:0019773);;	K02729|6.6e-126|sita:101764288|proteasome subunit alpha type-5-like; K02729 20S proteasome subunit alpha 5 [EC:3.4.25.1] (A)	Proteasome subunit alpha type-5 GN=PAE1 OS=Oryza sativa subsp. japonica (Rice) PE=2 SV=1	unnamed protein product [Coffea canephora]
Arahy.0F554D	chr B09	154057090	155764595	--	--	Pentatricopeptide repeat-containing protein At2g35130 GN=At2g35130 OS=Arabidopsis thaliana (Mouse-ear cress) PE=2 SV=1	PREDICTED: pentatricopeptide repeat-containing protein At2g35130-like isoform X1 [Glycine max]
Arahy.Z3UMR9	chr B09	154057090	155764595	Biological Process: lipoate biosynthetic process (GO:0009107);; Biological Process: protein lipoylation (GO:0009249);; Cellular Component: chloroplast (GO:0009507);; Molecular Function: lipoate synthase activity (GO:0016992);; Molecular Function: metal ion binding (GO:0046872);; Molecular Function: 4 iron, 4 sulfur cluster binding (GO:0051539);;	K03644|3.3e-180|cam:101494143|lipoyl synthase 2, chloroplastic-like; K03644 lipoic acid synthetase [EC:2.8.1.8] (A)	Lipoyl synthase 1, chloroplastic (Precursor) GN=POPTRDRAFT_774018 OS=Populus trichocarpa (Western balsam poplar) PE=3 SV=1	PREDICTED: lipoyl synthase 2, chloroplastic-like [Cicer arietinum]
Arahy.8SNI53	chr B09	154057090	155764595	Molecular Function: DNA-binding transcription factor activity (GO:0003700);; Biological Process: regulation of transcription, DNA-templated (GO:0006355);;	--	--	hypothetical protein MTR_7g075140 [Medicago truncatula]
Arahy.4UZ95K	chr B09	154057090	155764595	Cellular Component: integral component of membrane (GO:0016021);;	--	--	PREDICTED: uncharacterized protein LOC100784536 [Glycine max]
Arahy.3W9UF4	chr B09	154057090	155764595	Biological Process: amino acid transmembrane transport (GO:0003333);; Cellular Component: plasma membrane (GO:0005886);; Molecular Function: amino acid transmembrane transporter activity (GO:0015171);; Molecular Function: symporter activity (GO:0015293);; Cellular Component: integral component of membrane (GO:0016021);; Biological Process: amino acid import (GO:0043090);; Biological Process: resp…	--	Lysine histidine transporter 1 GN=LHT1 OS=Arabidopsis thaliana (Mouse-ear cress) PE=1 SV=1	hypothetical protein PHAVU_003G208900g [Phaseolus vulgaris]
Arahy.XC1RGZ	chr B09	154057090	155764595	Biological Process: protein dephosphorylation (GO:0006470);; Molecular Function: protein tyrosine/serine/threonine phosphatase activity (GO:0008138);; Cellular Component: integral component of membrane (GO:0016021);;	--	--	PREDICTED: uncharacterized protein LOC100804705 [Glycine max]
Arahy.Z6S68I	chr B09	154057090	155764595	--	--	--	hypothetical protein PHAVU_007G022700g [Phaseolus vulgaris]
Arahy.8DLZ0X	chr B09	154057090	155764595	Molecular Function: RNA binding (GO:0003723);; Molecular Function: RNA-DNA hybrid ribonuclease activity (GO:0004523);; Biological Process: mismatch repair (GO:0006298);; Cellular Component: ribonuclease H2 complex (GO:0032299);; Biological Process: DNA replication, removal of RNA primer (GO:0043137);; Biological Process: RNA phosphodiester bond hydrolysis, endonucleolytic (GO:0090502);;	K10743|1.6e-145|cam:101488302|ribonuclease H2 subunit A-like; K10743 ribonuclease H2 subunit A [EC:3.1.26.4] (A)	Ribonuclease H2 subunit A GN=At2g25100 OS=Arabidopsis thaliana (Mouse-ear cress) PE=2 SV=2	ribonuclease H2 subunit A-like protein [Medicago truncatula]
Arahy.EL78PJ	chr B09	154057090	155764595	--	--	--	PREDICTED: uncharacterized protein LOC100807364 [Glycine max]
Arahy.MNY5KW	chr B09	154057090	155764595	Biological Process: retrograde vesicle-mediated transport, Golgi to endoplasmic reticulum (GO:0006890);; Biological Process: protein transport (GO:0015031);; Cellular Component: COPI vesicle coat (GO:0030126);;	--	Coatomer subunit delta GN=At5g05010 OS=Arabidopsis thaliana (Mouse-ear cress) PE=1 SV=2	hypothetical protein PHAVU_007G023200g [Phaseolus vulgaris]
Arahy.53PIFC	chr B09	154057090	155764595	Molecular Function: SNARE binding (GO:0000149);; Molecular Function: SNAP receptor activity (GO:0005484);; Biological Process: protein targeting to vacuole (GO:0006623);; Biological Process: exocytosis (GO:0006887);; Biological Process: vesicle fusion (GO:0006906);; Biological Process: vacuole organization (GO:0007033);; Cellular Component: integral component of membrane (GO:0016021);; Cellular C…	K08511|2.4e-102|gmx:100777402|vesicle-associated membrane protein 727-like; K08511 vesicle-associated membrane protein 72 (A)	Vesicle-associated membrane protein 727 GN=VAMP727 OS=Arabidopsis thaliana (Mouse-ear cress) PE=2 SV=1	PREDICTED: vesicle-associated membrane protein 727-like isoform X1 [Glycine max]
Arahy.5913QL	chr B09	154057090	155764595	Biological Process: lipid metabolic process (GO:0006629);; Cellular Component: integral component of membrane (GO:0016021);; Molecular Function: oxidoreductase activity, acting on paired donors, with oxidation of a pair of donors resulting in the reduction of molecular oxygen to two molecules of water (GO:0016717);; Molecular Function: phosphatidylcholine desaturase activity (GO:0050184);; Biolog…	K10256|1.7e-196|gmx:547814|FAD2-1; microsomal omega-6 desaturase; K10256 omega-6 fatty acid desaturase (delta-12 desaturase) [EC:1.14.19.-] (A)	Omega-6 fatty acid desaturase, endoplasmic reticulum isozyme 1 GN=FAD2-1 OS=Glycine max (Soybean) PE=2 SV=1	microsomal oleate desaturase [Arachis hypogaea]
Arahy.E5H8ET	chr B09	154057090	155764595	--	--	--	--
Arahy.MBF964	chr B09	154057090	155764595	--	--	--	PREDICTED: uncharacterized protein At2g27730, mitochondrial-like isoform X1 [Cicer arietinum]
Arahy.DV7QWZ	chr B09	154057090	155764595	Molecular Function: DNA binding (GO:0003677);; Cellular Component: nucleus (GO:0005634);; Biological Process: regulation of transcription, DNA-templated (GO:0006355);;	--	Transcription factor DIVARICATA GN=DIVARICATA OS=Antirrhinum majus (Garden snapdragon) PE=2 SV=1	PREDICTED: transcription factor DIVARICATA-like [Cicer arietinum]
Arahy.8VS7ZL	chr B09	154057090	155764595	Cellular Component: integral component of plasma membrane (GO:0005887);; Molecular Function: L-amino acid transmembrane transporter activity (GO:0015179);; Molecular Function: antiporter activity (GO:0015297);; Biological Process: L-alpha-amino acid transmembrane transport (GO:1902475);;	--	Cationic amino acid transporter 7, chloroplastic (Precursor) GN=CAT7 OS=Arabidopsis thaliana (Mouse-ear cress) PE=3 SV=1	hypothetical protein PHAVU_007G023700g [Phaseolus vulgaris]
Arahy.JML2SU	chr B09	154057090	155764595	Molecular Function: zinc ion binding (GO:0008270);;	--	Pentatricopeptide repeat-containing protein At5g04780 OS=Arabidopsis thaliana (Mouse-ear cress) PE=2 SV=2	PREDICTED: pentatricopeptide repeat-containing protein At5g04780-like [Glycine max]
Arahy.RWL9VQ	chr B09	154057090	155764595	--	--	--	hypothetical protein CISIN_1g047093mg [Citrus sinensis]
Arahy.TB163P	chr B09	154057090	155764595	--	--	--	PREDICTED: uncharacterized protein LOC100816990 isoform X1 [Glycine max]
Arahy.S45JQJ	chr B09	154057090	155764595	--	--	--	hypothetical protein CISIN_1g047093mg [Citrus sinensis]
Arahy.ZT1MM1	chr B09	154057090	155764595	--	--	--	--
Arahy.D439DA	chr B09	154057090	155764595	Molecular Function: organic cyclic compound binding (GO:0097159);; Molecular Function: heterocyclic compound binding (GO:1901363);;	K13091|1.3e-43|pvu:PHAVU_007G018500g|hypothetical protein; K13091 RNA-binding protein 39 (A)	--	hypothetical protein PHAVU_007G018500g [Phaseolus vulgaris]
Arahy.JGP6YV	chr B09	154057090	155764595	--	--	--	--
Arahy.F0YILW	chr B09	154057090	155764595	Cellular Component: integral component of membrane (GO:0016021);; Molecular Function: pectate lyase activity (GO:0030570);; Biological Process: pectin catabolic process (GO:0045490);; Molecular Function: metal ion binding (GO:0046872);;	K01728|7.8e-184|gmx:100808438|probable pectate lyase 12-like; K01728 pectate lyase [EC:4.2.2.2] (A)	Probable pectate lyase 12 (Precursor) GN=At3g53190 OS=Arabidopsis thaliana (Mouse-ear cress) PE=2 SV=2	PREDICTED: probable pectate lyase 12-like [Glycine max]
Arahy.NQY93W	chr B09	154057090	155764595	Molecular Function: structural constituent of ribosome (GO:0003735);; Cellular Component: ribosome (GO:0005840);; Biological Process: translation (GO:0006412);; Biological Process: regulation of gene expression (GO:0010468);; Biological Process: RNA metabolic process (GO:0016070);;	--	Putative transcription elongation factor SPT5 homolog 1 GN=At4g08350 OS=Arabidopsis thaliana (Mouse-ear cress) PE=1 SV=2	PREDICTED: uncharacterized transmembrane protein DDB_G0289901-like isoform X1 [Glycine max]
Arahy.SJNR9Q	chr B09	154057090	155764595	--	--	--	--
Arahy.7Y3RHD	chr B09	154057090	155764595	Molecular Function: ATP binding (GO:0005524);; Cellular Component: chloroplast (GO:0009507);; Molecular Function: hydrolase activity (GO:0016787);;	--	Uncharacterized protein ycf45 GN=ycf45 OS=Porphyra purpurea (Red seaweed) PE=3 SV=1	PREDICTED: uncharacterized protein ycf45-like [Glycine max]
Arahy.6C9V7B	chr B09	154057090	155764595	Cellular Component: ribosome (GO:0005840);; Biological Process: proteolysis (GO:0006508);; Molecular Function: peptidase activity (GO:0008233);; Biological Process: protein catabolic process (GO:0030163);;	K06891|1.0e-66|pxb:103929179|uncharacterized LOC103929179; K06891 ATP-dependent Clp protease adaptor protein ClpS (A)	--	unknown [Lotus japonicus]
Arahy.WF5P9Q	chr B09	154057090	155764595	Cellular Component: integral component of membrane (GO:0016021);;	--	--	hypothetical protein PHAVU_007G025400g [Phaseolus vulgaris]
Arahy.K04A4E	chr B09	154057090	155764595	Biological Process: transcription, DNA-templated (GO:0006351);;	K14431|2.5e-158|pvu:PHAVU_007G025500g|hypothetical protein; K14431 transcription factor TGA (A)	Transcription factor PERIANTHIA GN=PAN OS=Arabidopsis thaliana (Mouse-ear cress) PE=1 SV=1	hypothetical protein PHAVU_007G025500g [Phaseolus vulgaris]
Arahy.S09ETB	chr B09	154057090	155764595	--	--	--	hypothetical protein glysoja_035782 [Glycine soja]
Arahy.K9QGVV	chr B09	154057090	155764595	Molecular Function: iron ion binding (GO:0005506);; Cellular Component: integral component of membrane (GO:0016021);; Molecular Function: trans-cinnamate 4-monooxygenase activity (GO:0016710);; Molecular Function: heme binding (GO:0020037);; Biological Process: secondary metabolite biosynthetic process (GO:0044550);; Biological Process: oxidation-reduction process (GO:0055114);;	K00487|1.1e-264|gmx:100812188|trans-cinnamate 4-monooxygenase-like; K00487 trans-cinnamate 4-monooxygenase [EC:1.14.13.11] (A)	Cytochrome P450 CYP73A100 OS=Panax ginseng (Korean ginseng) PE=2 SV=1	PREDICTED: trans-cinnamate 4-monooxygenase-like isoform 1 [Glycine max]
Arahy.89WS3K	chr B09	154057090	155764595	Cellular Component: cytoplasm (GO:0005737);; Biological Process: metal ion transport (GO:0030001);; Molecular Function: transition metal ion binding (GO:0046914);; Biological Process: cellular transition metal ion homeostasis (GO:0046916);;	--	--	PREDICTED: uncharacterized protein LOC100783993 isoform X2 [Glycine max]
Arahy.55Y2CK	chr B09	154057090	155764595	--	--	--	PREDICTED: uncharacterized protein LOC101510997 [Cicer arietinum]
Arahy.U2K3RD	chr B09	154057090	155764595	Molecular Function: dihydrolipoyllysine-residue acetyltransferase activity (GO:0004742);; Cellular Component: mitochondrion (GO:0005739);; Biological Process: acetyl-CoA biosynthetic process from pyruvate (GO:0006086);; Biological Process: glycolytic process (GO:0006096);; Cellular Component: chloroplast thylakoid (GO:0009534);; Cellular Component: chloroplast stroma (GO:0009570);; Cellular Compo…	--	Dihydrolipoyllysine-residue acetyltransferase component 4 of pyruvate dehydrogenase complex, chloroplastic (Precursor) GN=LTA2 OS=Arabidopsis thaliana (Mouse-ear cress) PE=2 SV=1	PREDICTED: dihydrolipoyllysine-residue acetyltransferase component of pyruvate dehydrogenase complex, mitochondrial-like isoform X1 [Glycine max]
Arahy.KA4332	chr B09	154057090	155764595	Cellular Component: nucleus (GO:0005634);; Cellular Component: cytoplasm (GO:0005737);; Molecular Function: glycolipid transfer activity (GO:0017089);; Biological Process: glycolipid transport (GO:0046836);; Molecular Function: glycolipid binding (GO:0051861);;	--	--	uncharacterized protein LOC100813626 [Glycine max]
Arahy.4542IJ	chr B09	154057090	155764595	Biological Process: maltose metabolic process (GO:0000023);; Molecular Function: alpha-1,4-glucosidase activity (GO:0004558);; Molecular Function: carbohydrate binding (GO:0030246);; Molecular Function: maltose alpha-glucosidase activity (GO:0032450);;	K15925|0.0e+00|gmx:100816950|alpha-xylosidase 1-like; K15925 alpha-D-xyloside xylohydrolase [EC:3.2.1.177] (A)	Alpha-xylosidase 1 (Precursor) GN=At1g68560 OS=Arabidopsis thaliana (Mouse-ear cress) PE=1 SV=1	PREDICTED: alpha-xylosidase 1-like [Glycine max]
Arahy.NG0Q3I	chr B09	154057090	155764595	Biological Process: maltose metabolic process (GO:0000023);; Molecular Function: alpha-1,4-glucosidase activity (GO:0004558);; Molecular Function: carbohydrate binding (GO:0030246);; Molecular Function: maltose alpha-glucosidase activity (GO:0032450);;	K15925|0.0e+00|gmx:100816950|alpha-xylosidase 1-like; K15925 alpha-D-xyloside xylohydrolase [EC:3.2.1.177] (A)	Alpha-xylosidase 1 (Precursor) GN=At1g68560 OS=Arabidopsis thaliana (Mouse-ear cress) PE=1 SV=1	alpha-glucosidase [Medicago truncatula]
Arahy.VG3SGX	chr B09	154057090	155764595	--	--	Ethylene-responsive transcription factor ERF118 GN=ERF118 OS=Arabidopsis thaliana (Mouse-ear cress) PE=2 SV=1	hypothetical protein PHAVU_007G027000g [Phaseolus vulgaris]
Arahy.LC7X94	chr B09	154057090	155764595	--	--	--	--
Arahy.AY8I6Y	chr B09	154057090	155764595	--	--	Zinc finger protein CONSTANS-LIKE 16 GN=COL16 OS=Arabidopsis thaliana (Mouse-ear cress) PE=2 SV=2	PREDICTED: zinc finger protein CONSTANS-LIKE 16-like [Cicer arietinum]
Arahy.T8DZQ2	chr B09	154057090	155764595	Cellular Component: integral component of membrane (GO:0016021);;	--	--	PREDICTED: uncharacterized protein LOC103341483 [Prunus mume]
Arahy.YP19K2	chr B09	154057090	155764595	--	--	--	uncharacterized protein LOC100527343 [Glycine max]
Arahy.BGN30W	chr B09	154057090	155764595	--	--	--	--
Arahy.DAD59Z	chr B09	154057090	155764595	--	--	--	--
Arahy.PM3ZEV	chr B09	154057090	155764595	--	--	--	--
Arahy.CP6I7X	chr B09	154057090	155764595	Biological Process: lipid metabolic process (GO:0006629);; Cellular Component: membrane (GO:0016020);; Molecular Function: acylglycerol lipase activity (GO:0047372);;	--	Caffeoylshikimate esterase GN=CSE OS=Arabidopsis thaliana (Mouse-ear cress) PE=1 SV=1	hypothetical protein PHAVU_007G028000g [Phaseolus vulgaris]
Arahy.GJ31ZB	chr B09	154057090	155764595	Molecular Function: nucleic acid binding (GO:0003676);; Molecular Function: endonuclease activity (GO:0004519);; Biological Process: DNA catabolic process (GO:0006308);; Biological Process: nucleic acid phosphodiester bond hydrolysis (GO:0090305);;	--	Endonuclease 2 (Precursor) GN=ENDO2 OS=Arabidopsis thaliana (Mouse-ear cress) PE=1 SV=1	hypothetical protein PHAVU_007G028400g [Phaseolus vulgaris]
Arahy.RK8HN4	chr B09	154057090	155764595	--	K09422|1.9e-110|pvu:PHAVU_007G028700g|hypothetical protein; K09422 myb proto-oncogene protein, plant (A)	Transcription factor MYB108 GN=F5E6.18 OS=Arabidopsis thaliana (Mouse-ear cress) PE=1 SV=1	Transcription factor MYB21 [Glycine soja]
Arahy.VKD07K	chr B09	154057090	155764595	Molecular Function: RNA binding (GO:0003723);; Molecular Function: glutamine-tRNA ligase activity (GO:0004819);; Molecular Function: iron ion binding (GO:0005506);; Molecular Function: ATP binding (GO:0005524);; Cellular Component: mitochondrion (GO:0005739);; Cellular Component: cytosol (GO:0005829);; Biological Process: glutaminyl-tRNA aminoacylation (GO:0006425);; Molecular Function: oxidoredu…	K01886|0.0e+00|gmx:100812875|glutamine--tRNA ligase-like; K01886 glutaminyl-tRNA synthetase [EC:6.1.1.18] (A)	Glutamine--tRNA ligase OS=Lupinus luteus (European yellow lupin) PE=2 SV=2	Glutamine--tRNA ligase [Glycine soja]
Arahy.YV67XB	chr B09	154057090	155764595	Cellular Component: mitochondrion (GO:0005739);; Cellular Component: membrane (GO:0016020);;	K06890|4.0e-76|mtr:MTR_1g110390|Transmembrane BAX inhibitor motif-containing protein; K06890 (A)	BI1-like protein GN=At4g15470 OS=Arabidopsis thaliana (Mouse-ear cress) PE=2 SV=1	Transmembrane BAX inhibitor motif-containing protein [Medicago truncatula]
Arahy.9KP105	chr B09	154057090	155764595	--	--	--	PREDICTED: uncharacterized protein LOC101492865 [Cicer arietinum]
Arahy.A245TJ	chr B09	154057090	155764595	Molecular Function: cysteine-tRNA ligase activity (GO:0004817);; Molecular Function: ATP binding (GO:0005524);; Cellular Component: mitochondrion (GO:0005739);; Cellular Component: cytosol (GO:0005829);; Biological Process: cysteinyl-tRNA aminoacylation (GO:0006423);; Cellular Component: chloroplast (GO:0009507);;	K01883|2.8e-257|gmx:100777447|probable cysteine--tRNA ligase, mitochondrial-like; K01883 cysteinyl-tRNA synthetase [EC:6.1.1.16] (A)	--	PREDICTED: probable cysteine--tRNA ligase, mitochondrial-like isoform X1 [Glycine max]
Arahy.9X5JNZ	chr B09	154057090	155764595	--	--	--	--
Arahy.SCF8I0	chr B09	154057090	155764595	Molecular Function: transporter activity (GO:0005215);; Cellular Component: integral component of membrane (GO:0016021);; Biological Process: transmembrane transport (GO:0055085);;	--	Pentatricopeptide repeat-containing protein At5g02860 GN=At5g02860 OS=Arabidopsis thaliana (Mouse-ear cress) PE=2 SV=1	PREDICTED: hippocampus abundant transcript 1 protein-like [Glycine max]
Arahy.GJBP3C	chr B09	154057090	155764595	Molecular Function: binding (GO:0005488);; Biological Process: anther development (GO:0048653);;	--	Transcription factor ABORTED MICROSPORES GN=F12A24.9 OS=Arabidopsis thaliana (Mouse-ear cress) PE=1 SV=2	transcription factor aborted microspores-like protein [Medicago truncatula]
Arahy.71EHKP	chr B09	154057090	155764595	--	--	--	--
Arahy.G405E6	chr B09	154057090	155764595	--	--	--	PREDICTED: B3 domain-containing transcription factor VRN1-like [Cicer arietinum]
Arahy.20FKP1	chr B09	154057090	155764595	--	--	--	--
Arahy.Q5BZ28	chr B09	154057090	155764595	Biological Process: transcription, DNA-templated (GO:0006351);;	--	Putative Myb family transcription factor At1g14600 GN=At1g14600 OS=Arabidopsis thaliana (Mouse-ear cress) PE=2 SV=2	Putative Myb family transcription factor [Glycine soja]
Arahy.Z32C2V	chr B09	154057090	155764595	--	--	--	--
Arahy.KU8YZJ	chr B09	154057090	155764595	--	--	--	--
Arahy.Y4RU6H	chr B09	154057090	155764595	Molecular Function: diphosphomevalonate decarboxylase activity (GO:0004163);; Molecular Function: ATP binding (GO:0005524);; Cellular Component: cytosol (GO:0005829);; Molecular Function: kinase activity (GO:0016301);; Biological Process: phosphorylation (GO:0016310);; Biological Process: isopentenyl diphosphate biosynthetic process, mevalonate pathway (GO:0019287);;	K01597|3.1e-220|cam:101491864|diphosphomevalonate decarboxylase-like; K01597 diphosphomevalonate decarboxylase [EC:4.1.1.33] (A)	Protein trichome birefringence-like 36 GN=TBL36 OS=Arabidopsis thaliana (Mouse-ear cress) PE=2 SV=1	Diphosphomevalonate decarboxylase [Glycine soja]
Arahy.4Q6J36	chr B09	154057090	155764595	--	--	--	PREDICTED: uncharacterized protein LOC100793513 isoform X1 [Glycine max]
Arahy.2UV9R4	chr B09	154057090	155764595	Molecular Function: DNA-binding transcription factor activity (GO:0003700);; Biological Process: regulation of transcription, DNA-templated (GO:0006355);;	--	--	PREDICTED: myosin-9-like isoform X2 [Glycine max]
Arahy.R3KQ80	chr B09	154057090	155764595	Biological Process: microtubule cytoskeleton organization (GO:0000226);; Molecular Function: GTPase activator activity (GO:0005096);; Cellular Component: cytosol (GO:0005829);; Cellular Component: microtubule (GO:0005874);; Biological Process: tubulin complex assembly (GO:0007021);; Biological Process: post-chaperonin tubulin folding pathway (GO:0007023);; Cellular Component: plasmodesma (GO:0009…	--	Tubulin-folding cofactor D GN=At3g60740 OS=Arabidopsis thaliana (Mouse-ear cress) PE=2 SV=1	Tubulin-specific chaperone D [Glycine soja]
Arahy.LI7RG4	chr B09	154057090	155764595	--	--	--	PREDICTED: uncharacterized protein LOC100816990 isoform X1 [Glycine max]
Arahy.2U03EG	chr B09	154057090	155764595	Cellular Component: protein phosphatase type 2A complex (GO:0000159);; Biological Process: signal transduction (GO:0007165);; Cellular Component: integral component of membrane (GO:0016021);; Biological Process: regulation of phosphoprotein phosphatase activity (GO:0034047);;	K11584|3.1e-210|cam:101509603|serine/threonine protein phosphatase 2A 57 kDa regulatory subunit B' beta isoform-like; K11584 serine/threonine-protein phosphatase 2A regulatory subunit B' (A)	Serine/threonine protein phosphatase 2A 57 kDa regulatory subunit B&apos; beta isoform GN=B&apos;BETA OS=Arabidopsis thaliana (Mouse-ear cress) PE=1 SV=1	PREDICTED: serine/threonine protein phosphatase 2A 57 kDa regulatory subunit B&apos; beta isoform-like [Cicer arietinum]
Arahy.SNA779	chr B09	154057090	155764595	--	--	--	--
Arahy.LE8ECZ	chr B09	154057090	155764595	Cellular Component: integral component of membrane (GO:0016021);;	--	GDT1-like protein 5 GN=At1g68650 OS=Arabidopsis thaliana (Mouse-ear cress) PE=1 SV=1	PREDICTED: GDT1-like protein 5-like isoform X1 [Cicer arietinum]
Arahy.H8PRE0	chr B09	154057090	155764595	--	--	--	--
Arahy.WI1D2C	chr B09	154057090	155764595	Molecular Function: damaged DNA binding (GO:0003684);; Cellular Component: nucleus (GO:0005634);; Biological Process: nucleotide-excision repair (GO:0006289);; Biological Process: proteasome-mediated ubiquitin-dependent protein catabolic process (GO:0043161);;	K10839|2.6e-149|gmx:100814162|ubiquitin receptor RAD23c-like; K10839 UV excision repair protein RAD23 (A)	Ubiquitin receptor RAD23c GN=F16B3.17 OS=Arabidopsis thaliana (Mouse-ear cress) PE=1 SV=2	PREDICTED: ubiquitin receptor RAD23c-like isoform 1 [Glycine max]
Arahy.TIJ6H8	chr B09	154057090	155764595	--	--	--	--
Arahy.LBX204	chr B09	154057090	155764595	--	--	LOB domain-containing protein 40 GN=F5A8.2 OS=Arabidopsis thaliana (Mouse-ear cress) PE=2 SV=1	PREDICTED: LOB domain-containing protein 40-like [Glycine max]
Arahy.Y470YU	chr B09	154057090	155764595	Biological Process: mRNA splicing, via spliceosome (GO:0000398);; Cellular Component: Prp19 complex (GO:0000974);; Cellular Component: prespliceosome (GO:0071010);; Cellular Component: catalytic step 1 spliceosome (GO:0071012);; Cellular Component: catalytic step 2 spliceosome (GO:0071013);; Cellular Component: post-mRNA release spliceosomal complex (GO:0071014);;	K12868|2.8e-145|cam:101497402|pre-mRNA-splicing factor syf2-like; K12868 pre-mRNA-splicing factor SYF2 (A)	--	PREDICTED: uncharacterized protein LOC100787714 isoform X1 [Glycine max]
Arahy.DML457	chr B09	154057090	155764595	Biological Process: metabolic process (GO:0008152);; Cellular Component: chloroplast thylakoid membrane (GO:0009535);; Cellular Component: chloroplast stroma (GO:0009570);; Molecular Function: amino acid binding (GO:0016597);;	--	ACT domain-containing protein ACR12 {ECO:0000305} (Precursor) OS=Arabidopsis thaliana (Mouse-ear cress) PE=2 SV=1	Unknown protein DS12 from 2D-PAGE of leaf, chloroplastic [Glycine soja]
Arahy.W977IP	chr B09	154057090	155764595	Biological Process: maltose metabolic process (GO:0000023);; Molecular Function: alpha-1,4-glucosidase activity (GO:0004558);; Molecular Function: carbohydrate binding (GO:0030246);; Molecular Function: maltose alpha-glucosidase activity (GO:0032450);;	K15925|0.0e+00|gmx:100816950|alpha-xylosidase 1-like; K15925 alpha-D-xyloside xylohydrolase [EC:3.2.1.177] (A)	Alpha-xylosidase 1 (Precursor) GN=At1g68560 OS=Arabidopsis thaliana (Mouse-ear cress) PE=1 SV=1	alpha-glucosidase [Medicago truncatula]
Arahy.5E9YX9	chr B09	154057090	155764595	--	--	--	PREDICTED: uncharacterized protein LOC100807897 [Glycine max]
Arahy.11CPHY	chr B09	154057090	155764595	Molecular Function: protein kinase activity (GO:0004672);; Molecular Function: ATP binding (GO:0005524);; Biological Process: protein phosphorylation (GO:0006468);;	K08827|0.0e+00|cam:101509399|serine/threonine-protein kinase PRP4 homolog; K08827 serine/threonine-protein kinase PRP4 [EC:2.7.11.1] (A)	Serine/threonine-protein kinase AFC2 GN=AFC2 OS=Arabidopsis thaliana (Mouse-ear cress) PE=1 SV=1	PREDICTED: serine/threonine-protein kinase PRP4 homolog [Cicer arietinum]
