# Supplementary material for: Identification of a major QTL underlying sugar content in peanut kernels based on the RIL mapping population
Source: Front Plant Sci. 2024 Jul 4;15:1423586. doi: 10.3389/fpls.2024.1423586 (PMC11254704; doi:10.3389/fpls.2024.1423586)
Supplement: Supplementary file 9 [file Table_8.xlsx]

## Sheet: Sheet1
Table S8 The SNPs differ in two parents winthin major QTL regions of SC content and SSC content.
POS	lu11.GT	lu11.AD	M06B16.GT	M06B16.AD	Annotation	SnpEffGeneName	SnpEffGeneID	Codon
154159160	T/T	0,7	C/C	3,0	intron_variant	arahy.Tifrunner.gnm2.ann1.JI97RZ	arahy.Tifrunner.gnm2.ann1.JI97RZ.8	-
154196936	C/C	2,0	G/G	0,2	5_prime_UTR_premature_start_codon_gain_variant	arahy.Tifrunner.gnm2.ann1.MS9EFZ	arahy.Tifrunner.gnm2.ann1.MS9EFZ.1	-
154394482	G/G	0,4	A/A	3,0	intergenic_region	arahy.Tifrunner.gnm2.ann1.Q5BZ28-arahy.Tifrunner.gnm2.ann1.10LCJA	arahy.Tifrunner.gnm2.ann1.Q5BZ28-arahy.Tifrunner.gnm2.ann1.10LCJA	-
154796648	A/A	0,7	T/T	4,0	intergenic_region	arahy.Tifrunner.gnm2.ann1.5913QL-arahy.Tifrunner.gnm2.ann1.E5H8ET	arahy.Tifrunner.gnm2.ann1.5913QL-arahy.Tifrunner.gnm2.ann1.E5H8ET	-
155015900	A/A	0,5	G/G	4,0	intergenic_region	arahy.Tifrunner.gnm2.ann1.SJNR9Q-arahy.Tifrunner.gnm2.ann1.SNA779	arahy.Tifrunner.gnm2.ann1.SJNR9Q-arahy.Tifrunner.gnm2.ann1.SNA779	-
155162662	A/A	0,7	C/C	18,0	intergenic_region	arahy.Tifrunner.gnm2.ann1.K04A4E-arahy.Tifrunner.gnm2.ann1.H8PRE0	arahy.Tifrunner.gnm2.ann1.K04A4E-arahy.Tifrunner.gnm2.ann1.H8PRE0	-
155181105	C/C	6,0	A/A	0,1	downstream_gene_variant	arahy.Tifrunner.gnm2.ann1.11CPHY	arahy.Tifrunner.gnm2.ann1.11CPHY.1	-
155212643	A/A	0,10	G/G	2,0	intergenic_region	arahy.Tifrunner.gnm2.ann1.55Y2CK-arahy.Tifrunner.gnm2.ann1.U2K3RD	arahy.Tifrunner.gnm2.ann1.55Y2CK-arahy.Tifrunner.gnm2.ann1.U2K3RD	-
155223051	C/C	4,0	T/T	0,5	intron_variant	arahy.Tifrunner.gnm2.ann1.KA4332	arahy.Tifrunner.gnm2.ann1.KA4332.1	-
155252301	T/T	0,6	C/C	12,0	intergenic_region	arahy.Tifrunner.gnm2.ann1.WI1D2C-arahy.Tifrunner.gnm2.ann1.4542IJ	arahy.Tifrunner.gnm2.ann1.WI1D2C-arahy.Tifrunner.gnm2.ann1.4542IJ	-
155270669	T/T	0,24	G/G	21,0	intergenic_region	arahy.Tifrunner.gnm2.ann1.WI1D2C-arahy.Tifrunner.gnm2.ann1.4542IJ	arahy.Tifrunner.gnm2.ann1.WI1D2C-arahy.Tifrunner.gnm2.ann1.4542IJ	-
155283211	T/T	0,3	A/A	1,0	intergenic_region	arahy.Tifrunner.gnm2.ann1.WI1D2C-arahy.Tifrunner.gnm2.ann1.4542IJ	arahy.Tifrunner.gnm2.ann1.WI1D2C-arahy.Tifrunner.gnm2.ann1.4542IJ	-
155302618	T/T	0,5	C/C	11,0	intergenic_region	arahy.Tifrunner.gnm2.ann1.WI1D2C-arahy.Tifrunner.gnm2.ann1.4542IJ	arahy.Tifrunner.gnm2.ann1.WI1D2C-arahy.Tifrunner.gnm2.ann1.4542IJ	-
155343089	T/T	0,24	C/C	26,0	intergenic_region	arahy.Tifrunner.gnm2.ann1.NG0Q3I-arahy.Tifrunner.gnm2.ann1.VG3SGX	arahy.Tifrunner.gnm2.ann1.NG0Q3I-arahy.Tifrunner.gnm2.ann1.VG3SGX	-
155343659	C/C	11,0	T/T	1,15	intergenic_region	arahy.Tifrunner.gnm2.ann1.NG0Q3I-arahy.Tifrunner.gnm2.ann1.VG3SGX	arahy.Tifrunner.gnm2.ann1.NG0Q3I-arahy.Tifrunner.gnm2.ann1.VG3SGX	-
155356556	T/T	0,11	C/C	12,0	intergenic_region	arahy.Tifrunner.gnm2.ann1.NG0Q3I-arahy.Tifrunner.gnm2.ann1.VG3SGX	arahy.Tifrunner.gnm2.ann1.NG0Q3I-arahy.Tifrunner.gnm2.ann1.VG3SGX	-
155401078	A/A	0,11	G/G	17,0	intergenic_region	arahy.Tifrunner.gnm2.ann1.VG3SGX-arahy.Tifrunner.gnm2.ann1.TIJ6H8	arahy.Tifrunner.gnm2.ann1.VG3SGX-arahy.Tifrunner.gnm2.ann1.TIJ6H8	-
155444652	T/T	0,15	A/A	20,0	downstream_gene_variant	arahy.Tifrunner.gnm2.ann1.LC7X94	arahy.Tifrunner.gnm2.ann1.LC7X94.5	-
155454517	A/A	0,11	C/C	12,0	intergenic_region	arahy.Tifrunner.gnm2.ann1.LC7X94-arahy.Tifrunner.gnm2.ann1.AY8I6Y	arahy.Tifrunner.gnm2.ann1.LC7X94-arahy.Tifrunner.gnm2.ann1.AY8I6Y	-
155460549	C/C	0,3	G/G	2,0	intergenic_region	arahy.Tifrunner.gnm2.ann1.LC7X94-arahy.Tifrunner.gnm2.ann1.AY8I6Y	arahy.Tifrunner.gnm2.ann1.LC7X94-arahy.Tifrunner.gnm2.ann1.AY8I6Y	-
155461472	T/T	0,3	C/C	2,0	intergenic_region	arahy.Tifrunner.gnm2.ann1.LC7X94-arahy.Tifrunner.gnm2.ann1.AY8I6Y	arahy.Tifrunner.gnm2.ann1.LC7X94-arahy.Tifrunner.gnm2.ann1.AY8I6Y	-
155462872	A/A	0,2	G/G	7,0	intergenic_region	arahy.Tifrunner.gnm2.ann1.LC7X94-arahy.Tifrunner.gnm2.ann1.AY8I6Y	arahy.Tifrunner.gnm2.ann1.LC7X94-arahy.Tifrunner.gnm2.ann1.AY8I6Y	-
155464885	C/C	0,22	G/G	20,0	missense_variant	arahy.Tifrunner.gnm2.ann1.AY8I6Y	arahy.Tifrunner.gnm2.ann1.AY8I6Y.1	Ser/Thr
155466210	A/A	0,11	G/G	21,0	downstream_gene_variant	arahy.Tifrunner.gnm2.ann1.AY8I6Y	arahy.Tifrunner.gnm2.ann1.AY8I6Y.1	-
155470270	A/A	0,4	C/C	1,0	intergenic_region	arahy.Tifrunner.gnm2.ann1.LBX204-arahy.Tifrunner.gnm2.ann1.T8DZQ2	arahy.Tifrunner.gnm2.ann1.LBX204-arahy.Tifrunner.gnm2.ann1.T8DZQ2	-
155479377	G/G	6,0	A/A	0,3	intergenic_region	arahy.Tifrunner.gnm2.ann1.LBX204-arahy.Tifrunner.gnm2.ann1.T8DZQ2	arahy.Tifrunner.gnm2.ann1.LBX204-arahy.Tifrunner.gnm2.ann1.T8DZQ2	-
155480192	A/A	0,9	G/G	16,0	intergenic_region	arahy.Tifrunner.gnm2.ann1.LBX204-arahy.Tifrunner.gnm2.ann1.T8DZQ2	arahy.Tifrunner.gnm2.ann1.LBX204-arahy.Tifrunner.gnm2.ann1.T8DZQ2	-
155485470	T/T	0,4	C/C	11,0	intergenic_region	arahy.Tifrunner.gnm2.ann1.LBX204-arahy.Tifrunner.gnm2.ann1.T8DZQ2	arahy.Tifrunner.gnm2.ann1.LBX204-arahy.Tifrunner.gnm2.ann1.T8DZQ2	-
155488740	T/T	0,19	C/C	14,0	intergenic_region	arahy.Tifrunner.gnm2.ann1.LBX204-arahy.Tifrunner.gnm2.ann1.T8DZQ2	arahy.Tifrunner.gnm2.ann1.LBX204-arahy.Tifrunner.gnm2.ann1.T8DZQ2	-
155490478	T/T	0,6	C/C	20,0	intergenic_region	arahy.Tifrunner.gnm2.ann1.LBX204-arahy.Tifrunner.gnm2.ann1.T8DZQ2	arahy.Tifrunner.gnm2.ann1.LBX204-arahy.Tifrunner.gnm2.ann1.T8DZQ2	-
155519046	T/T	0,2	A/A	3,0	intergenic_region	arahy.Tifrunner.gnm2.ann1.T8DZQ2-arahy.Tifrunner.gnm2.ann1.YP19K2	arahy.Tifrunner.gnm2.ann1.T8DZQ2-arahy.Tifrunner.gnm2.ann1.YP19K2	-
155569216	A/A	0,16	G/G	18,0	intergenic_region	arahy.Tifrunner.gnm2.ann1.DAD59Z-arahy.Tifrunner.gnm2.ann1.PM3ZEV	arahy.Tifrunner.gnm2.ann1.DAD59Z-arahy.Tifrunner.gnm2.ann1.PM3ZEV	-
155574483	T/T	0,8	C/C	17,0	intergenic_region	arahy.Tifrunner.gnm2.ann1.DAD59Z-arahy.Tifrunner.gnm2.ann1.PM3ZEV	arahy.Tifrunner.gnm2.ann1.DAD59Z-arahy.Tifrunner.gnm2.ann1.PM3ZEV	-
155579962	A/A	0,5	G/G	7,0	intergenic_region	arahy.Tifrunner.gnm2.ann1.DAD59Z-arahy.Tifrunner.gnm2.ann1.PM3ZEV	arahy.Tifrunner.gnm2.ann1.DAD59Z-arahy.Tifrunner.gnm2.ann1.PM3ZEV	-
155582628	G/G	0,17	A/A	28,0	intergenic_region	arahy.Tifrunner.gnm2.ann1.DAD59Z-arahy.Tifrunner.gnm2.ann1.PM3ZEV	arahy.Tifrunner.gnm2.ann1.DAD59Z-arahy.Tifrunner.gnm2.ann1.PM3ZEV	-
155642270	A/A	0,4	C/C	10,0	intergenic_region	arahy.Tifrunner.gnm2.ann1.CP6I7X-arahy.Tifrunner.gnm2.ann1.GJ31ZB	arahy.Tifrunner.gnm2.ann1.CP6I7X-arahy.Tifrunner.gnm2.ann1.GJ31ZB	-
155663107	G/G	16,0	A/A	0,2	intergenic_region	arahy.Tifrunner.gnm2.ann1.CP6I7X-arahy.Tifrunner.gnm2.ann1.GJ31ZB	arahy.Tifrunner.gnm2.ann1.CP6I7X-arahy.Tifrunner.gnm2.ann1.GJ31ZB	-
155762533	G/G	12,0	A/A	0,4	intergenic_region	arahy.Tifrunner.gnm2.ann1.A245TJ-arahy.Tifrunner.gnm2.ann1.28TJ89	arahy.Tifrunner.gnm2.ann1.A245TJ-arahy.Tifrunner.gnm2.ann1.28TJ89	-
