# Supplementary material for: Identification of a major QTL underlying sugar content in peanut kernels based on the RIL mapping population
Source: Front Plant Sci. 2024 Jul 4;15:1423586. doi: 10.3389/fpls.2024.1423586 (PMC11254704; doi:10.3389/fpls.2024.1423586)
Supplement: Supplementary file 10 [file Table_9.xlsx]

## Sheet: Sheet1
Table S1 The correlation of kernel sugar content and protien, oil content around four environments
Environment	Trait	Soluble sugar content	Sucrose content	Protein content	Oil content
2021LX	Soluble sugar content	1	0.923**	-0.428**	-0.785**
	Sucrose content		1	-0.5**	-0.797**
	Protein content			1	0.08
	Oil content				1
2022LX	Soluble sugar content	1	0.867**	-0.35**	-0.672**
	Sucrose content		1	-0.297**	-0.815**
	Protein content			1	-0.038
	Oil content				1
2022GH	Soluble sugar content	1	0.803**	-0.329**	-0.693**
	Sucrose content		1	-0.44**	-0.69**
	Protein content			1	0.04
	Oil content				1
2023WH	Soluble sugar content	1	0.949**	-0.567**	-0.768**
	Sucrose content		1	-0.571**	-0.755**
	Protein content			1	0.084
	Oil content				1
